# Supplementary material for: Genomic analysis of the molecular neuropathology of tuberous sclerosis using a human stem cell model
Source: Genome Med. 2016 Sep 21;8:94. doi: 10.1186/s13073-016-0347-3 (PMC5031259; doi:10.1186/s13073-016-0347-3)
Supplement: Additional file 3: Table S1. — RNA-Seq and ribosome profiling data of differentiated TSC2 wild-type, heterozygous, and homozygous deletion cell lines (related to Figs. 2 and 3). (XLSX 6.88 mb) [file 13073_2016_347_MOESM3_ESM.xlsx]

## Sheet: TSC2-riboseq-analysis-results
Additional file 3: Table S1. RNA-Seq and ribosome profiling data of differentiated TSC2 wild-type, heterozygous, and homozygous deletion cell lines (related to Figs. 2 and 3). This table displays the logarithmic fold change (logFC), logarithmic transcript counts per million (logCPM), p value, and FDR for changes at the transcript level (RNA), protein synthesis level (RPF), and TE level. For all g…
Gene	contrast	contA	contB	logFC.RNA	logCPM.RNA	PValue.RNA	FDR.RNA	logFC.RPF	logCPM.RPF	PValue.RPF	FDR.RPF	log2TE.contA	log2TE.contB	log2TE.diff	FDR.babel	babelScore
A1BG	Het-W	Het	W	-0.199642	3.70164	0.486461	0.999706	0.217492	4.96141	0.333383	0.9999	1.51937	1.08822	0.431145	0.440197	0.356353
A1BG	Ho-Het	Ho	Het	1.2396	3.70164	7.97407e-06	9.75527e-05	0.971966	4.96141	1.38715e-05	0.000134467	1.24871	1.51937	-0.270657	1	0
A1BG	Ho-W	Ho	W	1.03996	3.70164	0.000256488	0.0016588	1.18946	4.96141	1.32049e-07	2.0877e-06	1.24871	1.08822	0.160489	0.999712	0.000125244
A2M	Het-W	Het	W	0.324925	8.41602	0.52196	0.999706	0.351909	9.73466	0.483663	0.9999	1.44246	1.41426	0.028199	1	0
A2M	Ho-Het	Ho	Het	-0.0157462	8.41602	0.975202	0.986015	-0.367422	9.73466	0.464647	0.601429	1.09058	1.44246	-0.351878	1	0
A2M	Ho-W	Ho	W	0.309179	8.41602	0.542309	0.665013	-0.0155135	9.73466	0.975338	0.985128	1.09058	1.41426	-0.323679	0.999712	-0.000125244
AAAS	Het-W	Het	W	0.182778	4.60984	0.350882	0.999706	0.134853	5.36586	0.473844	0.9999	0.832027	0.919733	-0.0877059	1	0
AAAS	Ho-Het	Ho	Het	-0.0821986	4.60984	0.667568	0.776436	-0.375278	5.36586	0.0471286	0.108003	0.541525	0.832027	-0.290502	1	0
AAAS	Ho-W	Ho	W	0.100579	4.60984	0.608915	0.71996	-0.240425	5.36586	0.204381	0.329999	0.541525	0.919733	-0.378208	0.999712	-0.000125244
AACS	Het-W	Het	W	0.187538	4.86101	0.311618	0.999706	0.176929	4.82844	0.38951	0.9999	-0.108414	-0.0720572	-0.0363566	1	0
AACS	Ho-Het	Ho	Het	-0.0673332	4.86101	0.70969	0.809254	0.129204	4.82844	0.528051	0.656586	0.0917311	-0.108414	0.200145	1	0
AACS	Ho-W	Ho	W	0.120205	4.86101	0.517928	0.644431	0.306134	4.82844	0.136962	0.242798	0.0917311	-0.0720572	0.163788	0.999712	0.000125244
AADAT	Het-W	Het	W	-0.115169	3.89385	0.648154	0.999706	0.143834	3.95732	0.582348	0.9999	0.134395	-0.178383	0.312779	1	0
AADAT	Ho-Het	Ho	Het	-0.422499	3.89385	0.0883031	0.181443	-0.378126	3.95732	0.150393	0.262556	0.185701	0.134395	0.0513055	1	0
AADAT	Ho-W	Ho	W	-0.537668	3.89385	0.0351246	0.0863817	-0.234292	3.95732	0.374611	0.512647	0.185701	-0.178383	0.364084	0.999712	0.000125244
AAED1	Het-W	Het	W	-0.179697	2.89189	0.613392	0.999706	0.0245182	2.39922	0.95944	0.9999	0.0574233	-0.198157	0.25558	1	0
AAED1	Ho-Het	Ho	Het	1.94932	2.89189	8.34656e-09	2.65535e-07	1.12731	2.39922	0.0186269	0.0518725	-0.779226	0.0574233	-0.83665	0.505971	-0.295874
AAED1	Ho-W	Ho	W	1.76962	2.89189	4.3364e-07	6.91479e-06	1.15183	2.39922	0.0164027	0.0461137	-0.779226	-0.198157	-0.581069	0.968213	-0.014029
AAGAB	Het-W	Het	W	0.0381518	6.20454	0.840944	0.999706	0.0192891	5.54835	0.91774	0.9999	-0.536458	-0.503305	-0.0331528	1	0
AAGAB	Ho-Het	Ho	Het	0.211057	6.20454	0.262011	0.406418	-0.162494	5.54835	0.385116	0.525471	-0.912969	-0.536458	-0.376511	1	0
AAGAB	Ho-W	Ho	W	0.249209	6.20454	0.190016	0.311454	-0.143205	5.54835	0.444453	0.577709	-0.912969	-0.503305	-0.409664	0.999712	-0.000125244
AAK1	Het-W	Het	W	-0.152706	6.57864	0.546311	0.999706	-0.00935317	6.04905	0.953944	0.9999	-0.599219	-0.757569	0.15835	1	0
AAK1	Ho-Het	Ho	Het	-0.126389	6.57864	0.615238	0.735679	0.21936	6.04905	0.174992	0.295217	-0.252831	-0.599219	0.346388	1	0
AAK1	Ho-W	Ho	W	-0.279095	6.57864	0.270718	0.403949	0.210007	6.04905	0.194533	0.317997	-0.252831	-0.757569	0.504738	0.999712	0.000125244
AAMDC	Het-W	Het	W	0.367414	2.65285	0.23253	0.999706	-0.125389	3.98765	0.65667	0.9999	1.21599	1.80261	-0.586616	0.208015	-0.681906
AAMDC	Ho-Het	Ho	Het	0.278909	2.65285	0.3415	0.489528	0.318276	3.98765	0.25879	0.3964	1.24413	1.21599	0.0281396	1	0
AAMDC	Ho-W	Ho	W	0.646323	2.65285	0.0356086	0.0872075	0.192886	3.98765	0.49297	0.623234	1.24413	1.80261	-0.558476	0.999712	-0.000125244
AAMP	Het-W	Het	W	0.0245106	6.14709	0.89222	0.999706	-0.00781905	7.12055	0.963332	0.9999	1.089	1.12945	-0.0404519	1	0
AAMP	Ho-Het	Ho	Het	0.412859	6.14709	0.0206675	0.0598938	0.0828173	7.12055	0.62622	0.739357	0.757611	1.089	-0.331384	1	0
AAMP	Ho-W	Ho	W	0.43737	6.14709	0.0156171	0.0456453	0.0749983	7.12055	0.659288	0.762434	0.757611	1.12945	-0.371836	0.999712	-0.000125244
AANAT	Het-W	Het	W	-0.736344	0.594228	0.0714065	0.999706	-0.213042	0.386488	0.748675	0.9999	0.318736	-0.168998	0.487734	0.792827	0.100822
AANAT	Ho-Het	Ho	Het	0.837034	0.594228	0.0321206	0.0839222	-0.294875	0.386488	0.661829	0.766465	-0.828009	0.318736	-1.14675	0.152483	-0.81678
AANAT	Ho-W	Ho	W	0.100689	0.594228	0.796024	0.86319	-0.507917	0.386488	0.451903	0.584991	-0.828009	-0.168998	-0.659011	0.999712	-0.000125244
AAR2	Het-W	Het	W	0.00299563	4.80984	0.987544	0.999706	0.0539543	5.77037	0.76241	0.9999	1.00077	0.931872	0.0688966	1	0
AAR2	Ho-Het	Ho	Het	0.23402	4.80984	0.210002	0.345873	0.189351	5.77037	0.287905	0.426697	0.95679	1.00077	-0.0439785	1	0
AAR2	Ho-W	Ho	W	0.237015	4.80984	0.217115	0.344307	0.243305	5.77037	0.172808	0.290814	0.95679	0.931872	0.0249181	0.999712	0.000125244
AARD	Het-W	Het	W	-0.266707	1.57499	0.427636	0.999706	-0.182898	0.822214	0.761386	0.9999	-0.624308	-0.771294	0.146986	1	0
AARD	Ho-Het	Ho	Het	0.420453	1.57499	0.187269	0.319163	-0.0840795	0.822214	0.8895	0.929607	-1.1213	-0.624308	-0.496991	1	0
AARD	Ho-W	Ho	W	0.153746	1.57499	0.642485	0.746541	-0.266978	0.822214	0.659396	0.762491	-1.1213	-0.771294	-0.350005	0.999712	-0.000125244
AARS2	Het-W	Het	W	-0.0434487	4.77304	0.823487	0.999706	-0.242278	4.23885	0.3373	0.9999	-0.634941	-0.393295	-0.241646	1	0
AARS2	Ho-Het	Ho	Het	-0.296711	4.77304	0.124066	0.234715	-0.242368	4.23885	0.340691	0.482559	-0.576722	-0.634941	0.0582186	1	0
AARS2	Ho-W	Ho	W	-0.340159	4.77304	0.0830839	0.167999	-0.484646	4.23885	0.0567004	0.123361	-0.576722	-0.393295	-0.183428	0.999712	-0.000125244
AARS	Het-W	Het	W	-0.0136619	7.4371	0.942455	0.999706	0.00463257	8.23431	0.981014	0.9999	0.830347	0.812332	0.0180145	1	0
AARS	Ho-Het	Ho	Het	0.738245	7.4371	9.16681e-05	0.000753547	0.678537	8.23431	0.00051413	0.00276675	0.771276	0.830347	-0.0590707	1	0
AARS	Ho-W	Ho	W	0.724583	7.4371	0.000135731	0.000972535	0.68317	8.23431	0.000472091	0.00245306	0.771276	0.812332	-0.0410562	0.999712	-0.000125244
AASDH	Het-W	Het	W	0.0118824	5.03534	0.953452	0.999706	0.0717523	3.81551	0.786574	0.9999	-1.24294	-1.25879	0.0158458	1	0
AASDH	Ho-Het	Ho	Het	-0.33656	5.03534	0.0956665	0.192848	-0.239444	3.81551	0.368115	0.508652	-1.14374	-1.24294	0.0991996	1	0
AASDH	Ho-W	Ho	W	-0.324677	5.03534	0.112748	0.211729	-0.167692	3.81551	0.529608	0.656196	-1.14374	-1.25879	0.115045	0.999712	0.000125244
AASDHPPT	Het-W	Het	W	0.0625414	7.27249	0.782674	0.999706	-0.0931014	7.04133	0.626444	0.9999	-0.247001	-0.084537	-0.162463	1	0
AASDHPPT	Ho-Het	Ho	Het	-0.80886	7.27249	0.000388055	0.00249725	-1.03793	7.04133	8.87313e-08	1.73454e-06	-0.475296	-0.247001	-0.228295	1	0
AASDHPPT	Ho-W	Ho	W	-0.746318	7.27249	0.00108425	0.00538184	-1.13103	7.04133	5.99595e-09	1.41248e-07	-0.475296	-0.084537	-0.390759	0.999712	-0.000125244
AASS	Het-W	Het	W	0.143699	5.94999	0.475819	0.999706	-0.0862319	4.2442	0.737381	0.9999	-1.71555	-1.46508	-0.250472	1	0
AASS	Ho-Het	Ho	Het	-0.413915	5.94999	0.0392058	0.0981815	-0.730663	4.2442	0.00517529	0.0185158	-2.03813	-1.71555	-0.322583	1	0
AASS	Ho-W	Ho	W	-0.270216	5.94999	0.18176	0.301541	-0.816895	4.2442	0.00178162	0.00751559	-2.03813	-1.46508	-0.573055	0.999712	-0.000125244
AATF	Het-W	Het	W	-0.0616404	4.7751	0.797737	0.999706	0.240348	5.70204	0.249759	0.9999	0.955943	0.697124	0.258819	1	0
AATF	Ho-Het	Ho	Het	0.298273	4.7751	0.208897	0.34449	0.450478	5.70204	0.030377	0.076458	1.10858	0.955943	0.152634	1	0
AATF	Ho-W	Ho	W	0.236633	4.7751	0.324908	0.461445	0.690826	5.70204	0.000958842	0.00449306	1.10858	0.697124	0.411453	0.999712	0.000125244
AATK	Het-W	Het	W	-0.50234	3.10641	0.123597	0.999706	-0.193672	3.22234	0.661078	0.9999	0.345575	-0.0338483	0.379423	1	0
AATK	Ho-Het	Ho	Het	-1.23191	3.10641	0.000205895	0.00149219	-2.34334	3.22234	8.55927e-07	1.19848e-05	-0.753905	0.345575	-1.09948	0.0371142	-1.43046
AATK	Ho-W	Ho	W	-1.73425	3.10641	3.66348e-07	6.03451e-06	-2.53701	3.22234	1.15505e-07	1.86475e-06	-0.753905	-0.0338483	-0.720056	0.433036	-0.363476
ABAT	Het-W	Het	W	-0.0682402	8.15379	0.731318	0.999706	-0.192565	7.77528	0.426918	0.9999	-0.42165	-0.296534	-0.125116	1	0
ABAT	Ho-Het	Ho	Het	-0.256715	8.15379	0.195837	0.329392	-0.26937	7.77528	0.266881	0.404923	-0.434602	-0.42165	-0.0129524	1	0
ABAT	Ho-W	Ho	W	-0.324956	8.15379	0.102558	0.197302	-0.461935	7.77528	0.0572168	0.124273	-0.434602	-0.296534	-0.138068	0.999712	-0.000125244
ABCA10	Het-W	Het	W	0.0874677	3.22263	0.723905	0.999706	0.546353	0.514242	0.364319	0.9999	-2.64669	-3.04901	0.402318	1	0
ABCA10	Ho-Het	Ho	Het	-0.879441	3.22263	0.000408144	0.00259691	-1.26506	0.514242	0.0426989	0.0999692	-3.01823	-2.64669	-0.371536	1	0
ABCA10	Ho-W	Ho	W	-0.791973	3.22263	0.00196148	0.00868941	-0.71871	0.514242	0.255896	0.389531	-3.01823	-3.04901	0.0307827	0.999712	0.000125244
ABCA12	Het-W	Het	W	1.03868	1.49347	0.0604998	0.999706	1.14967	0.310835	0.070978	0.9999	-1.28598	-1.30911	0.0231359	1	0
ABCA12	Ho-Het	Ho	Het	-1.40865	1.49347	0.00997103	0.0337833	-1.26796	0.310835	0.0475336	0.108816	-1.13128	-1.28598	0.154697	1	0
ABCA12	Ho-W	Ho	W	-0.369965	1.49347	0.512531	0.640417	-0.118293	0.310835	0.858672	0.90962	-1.13128	-1.30911	0.177833	0.999712	0.000125244
ABCA13	Het-W	Het	W	0.644283	4.10454	0.0635923	0.999706	0.626309	2.26133	0.179841	0.9999	-1.92354	-1.86902	-0.0545284	1	0
ABCA13	Ho-Het	Ho	Het	1.90887	4.10454	1.61588e-08	4.68171e-07	2.03434	2.26133	6.6851e-06	7.09268e-05	-1.81212	-1.92354	0.111419	1	0
ABCA13	Ho-W	Ho	W	2.55316	4.10454	7.90243e-13	6.41084e-11	2.66064	2.26133	1.38143e-08	2.94916e-07	-1.81212	-1.86902	0.0568906	0.999712	0.000125244
ABCA1	Het-W	Het	W	0.110413	8.05617	0.680147	0.999706	-0.134561	7.10356	0.619338	0.9999	-1.02304	-0.776464	-0.24658	1	0
ABCA1	Ho-Het	Ho	Het	0.770358	8.05617	0.00414179	0.0168528	0.782652	7.10356	0.00403014	0.0151872	-1.01229	-1.02304	0.0107501	1	0
ABCA1	Ho-W	Ho	W	0.880771	8.05617	0.00109078	0.00540392	0.64809	7.10356	0.0170198	0.0474275	-1.01229	-0.776464	-0.23583	0.999712	-0.000125244
ABCA2	Het-W	Het	W	-0.365118	6.37592	0.205614	0.999706	-0.121723	6.70841	0.507317	0.9999	0.427985	0.166941	0.261043	1	0
ABCA2	Ho-Het	Ho	Het	-0.293582	6.37592	0.306196	0.453951	-0.315424	6.70841	0.0867163	0.173326	0.405723	0.427985	-0.0222614	1	0
ABCA2	Ho-W	Ho	W	-0.6587	6.37592	0.0229142	0.0618094	-0.437147	6.70841	0.0176664	0.0489141	0.405723	0.166941	0.238782	0.999712	0.000125244
ABCA3	Het-W	Het	W	-0.187233	7.04649	0.340688	0.999706	-0.0695835	6.99885	0.713882	0.9999	-0.00900609	-0.134353	0.125346	1	0
ABCA3	Ho-Het	Ho	Het	-0.188114	7.04649	0.335715	0.484122	-0.17624	6.99885	0.35369	0.495189	0.00456785	-0.00900609	0.0135739	1	0
ABCA3	Ho-W	Ho	W	-0.375347	7.04649	0.0565987	0.125175	-0.245824	6.99885	0.196024	0.319687	0.00456785	-0.134353	0.13892	0.999712	0.000125244
ABCA5	Het-W	Het	W	-0.158431	5.83913	0.537305	0.999706	-0.155771	3.86452	0.637352	0.9999	-2.11135	-2.09991	-0.0114488	1	0
ABCA5	Ho-Het	Ho	Het	-1.28259	5.83913	9.34794e-07	1.55559e-05	-0.653931	3.86452	0.0508022	0.114402	-1.47662	-2.11135	0.634737	1	0
ABCA5	Ho-W	Ho	W	-1.44102	5.83913	4.43866e-08	9.91631e-07	-0.809702	3.86452	0.01574	0.0446179	-1.47662	-2.09991	0.623288	0.999712	0.000125244
ABCA7	Het-W	Het	W	0.00428378	4.09109	0.985589	0.999706	0.10527	4.66569	0.664187	0.9999	0.510745	0.345346	0.1654	1	0
ABCA7	Ho-Het	Ho	Het	-0.0358516	4.09109	0.876914	0.925394	0.262822	4.66569	0.276836	0.414599	0.808446	0.510745	0.2977	1	0
ABCA7	Ho-W	Ho	W	-0.0315679	4.09109	0.895156	0.933685	0.368093	4.66569	0.12877	0.231629	0.808446	0.345346	0.4631	0.999712	0.000125244
ABCA8	Het-W	Het	W	-0.184728	7.04897	0.500797	0.999706	-0.312043	6.32603	0.193467	0.9999	-0.71983	-0.588078	-0.131752	1	0
ABCA8	Ho-Het	Ho	Het	0.491224	7.04897	0.0732478	0.157384	0.377403	6.32603	0.115878	0.215672	-0.836509	-0.71983	-0.116679	1	0
ABCA8	Ho-W	Ho	W	0.306496	7.04897	0.264063	0.397083	0.0653598	6.32603	0.784891	0.855047	-0.836509	-0.588078	-0.24843	0.999712	-0.000125244
ABCA9	Het-W	Het	W	-0.14211	3.17162	0.60019	0.999706	0.3328	0.0381685	0.628674	0.9999	-3.11392	-3.62534	0.511425	1	0
ABCA9	Ho-Het	Ho	Het	-0.755374	3.17162	0.00504057	0.0197604	-1.44325	0.0381685	0.0479782	0.109448	-3.73308	-3.11392	-0.619161	1	0
ABCA9	Ho-W	Ho	W	-0.897484	3.17162	0.00125365	0.00606048	-1.11045	0.0381685	0.133173	0.237334	-3.73308	-3.62534	-0.107736	0.999712	-0.000125244
ABCB10	Het-W	Het	W	0.0553951	4.91679	0.795143	0.999706	0.349803	3.12589	0.277431	0.9999	-1.9663	-2.21338	0.247079	1	0
ABCB10	Ho-Het	Ho	Het	0.0892744	4.91679	0.670788	0.779062	0.674253	3.12589	0.0332545	0.0822021	-1.38098	-1.9663	0.585325	1	0
ABCB10	Ho-W	Ho	W	0.14467	4.91679	0.497859	0.627582	1.02406	3.12589	0.00143329	0.00628731	-1.38098	-2.21338	0.832405	0.999712	0.000125244
ABCB1	Het-W	Het	W	1.22157	2.04757	0.0347727	0.999706	0.85165	2.18896	0.184274	0.9999	0.261947	0.748164	-0.486217	0.943777	-0.0251306
ABCB1	Ho-Het	Ho	Het	0.0554096	2.04757	0.919709	0.953222	-0.316059	2.18896	0.618662	0.733422	-0.103696	0.261947	-0.365643	0.825961	-0.0830404
ABCB1	Ho-W	Ho	W	1.27698	2.04757	0.0275844	0.0713381	0.53559	2.18896	0.403808	0.540409	-0.103696	0.748164	-0.85186	0.237643	-0.624074
ABCB4	Het-W	Het	W	-0.191327	2.3963	0.620938	0.999706	-0.0127388	1.96706	0.978783	0.9999	-0.630957	-0.652925	0.0219683	1	0
ABCB4	Ho-Het	Ho	Het	2.23203	2.3963	1.25346e-09	5.23148e-08	2.61435	1.96706	3.35157e-08	7.50058e-07	-0.275655	-0.630957	0.355302	1	0
ABCB4	Ho-W	Ho	W	2.0407	2.3963	5.99384e-08	1.29667e-06	2.60161	1.96706	4.00607e-08	7.35485e-07	-0.275655	-0.652925	0.37727	0.999712	0.000125244
ABCB5	Het-W	Het	W	0.379764	3.85597	0.158887	0.999706	-0.480983	1.75545	0.395295	0.9999	-2.3095	-1.3802	-0.929297	0.151326	-0.820087
ABCB5	Ho-Het	Ho	Het	0.703004	3.85597	0.00674194	0.0246856	0.525194	1.75545	0.353001	0.494437	-2.49503	-2.3095	-0.185536	1	0
ABCB5	Ho-W	Ho	W	1.08277	3.85597	5.86273e-05	0.000481635	0.0442109	1.75545	0.937196	0.960203	-2.49503	-1.3802	-1.11483	0.423751	-0.372889
ABCB6	Het-W	Het	W	0.0269153	5.50313	0.914188	0.999706	-0.080359	5.56707	0.775759	0.9999	0.177362	0.284948	-0.107586	1	0
ABCB6	Ho-Het	Ho	Het	1.2153	5.50313	9.31617e-07	1.5523e-05	0.961735	5.56707	0.000692166	0.00356237	-0.0790611	0.177362	-0.256423	1	0
ABCB6	Ho-W	Ho	W	1.24221	5.50313	7.89578e-07	1.16728e-05	0.881376	5.56707	0.00184719	0.00774328	-0.0790611	0.284948	-0.364009	0.999712	-0.000125244
ABCB7	Het-W	Het	W	0.111059	4.72247	0.620955	0.999706	0.0895051	4.10514	0.757408	0.9999	-0.731156	-0.681497	-0.0496589	1	0
ABCB7	Ho-Het	Ho	Het	-0.59043	4.72247	0.00827672	0.029138	-0.223709	4.10514	0.441087	0.580425	-0.370012	-0.731156	0.361144	1	0
ABCB7	Ho-W	Ho	W	-0.479371	4.72247	0.0347208	0.085631	-0.134204	4.10514	0.644435	0.75027	-0.370012	-0.681497	0.311485	0.999712	0.000125244
ABCB8	Het-W	Het	W	-0.0920702	4.4742	0.682373	0.999706	0.119501	4.54405	0.573758	0.9999	0.255445	-0.0182846	0.273729	1	0
ABCB8	Ho-Het	Ho	Het	-0.0698616	4.4742	0.750114	0.838268	-0.438467	4.54405	0.0404118	0.096088	-0.117675	0.255445	-0.37312	1	0
ABCB8	Ho-W	Ho	W	-0.161932	4.4742	0.473215	0.605753	-0.318966	4.54405	0.136812	0.242599	-0.117675	-0.0182846	-0.0993906	0.999712	-0.000125244
ABCB9	Het-W	Het	W	-0.252488	4.112	0.310799	0.999706	-0.208436	3.70336	0.424565	0.9999	-0.380115	-0.44882	0.0687052	1	0
ABCB9	Ho-Het	Ho	Het	-0.458318	4.112	0.0630937	0.140376	-0.557892	3.70336	0.0357299	0.0870773	-0.470917	-0.380115	-0.0908021	1	0
ABCB9	Ho-W	Ho	W	-0.710807	4.112	0.0047873	0.0177947	-0.766328	3.70336	0.00392681	0.014378	-0.470917	-0.44882	-0.022097	0.999712	-0.000125244
ABCC10	Het-W	Het	W	-0.0755724	4.06859	0.722282	0.999706	0.0417503	4.03684	0.86231	0.9999	-0.0129027	-0.141583	0.128681	1	0
ABCC10	Ho-Het	Ho	Het	-0.266881	4.06859	0.201257	0.335805	-0.188656	4.03684	0.434809	0.574551	0.0627578	-0.0129027	0.0756605	1	0
ABCC10	Ho-W	Ho	W	-0.342454	4.06859	0.110676	0.208713	-0.146906	4.03684	0.543941	0.668214	0.0627578	-0.141583	0.204341	0.999712	0.000125244
ABCC1	Het-W	Het	W	-0.366555	5.09617	0.119574	0.999706	-0.0570107	5.82455	0.817501	0.9999	0.595318	0.23241	0.362907	1	0
ABCC1	Ho-Het	Ho	Het	0.26097	5.09617	0.258208	0.40278	0.839442	5.82455	0.00070449	0.00361577	1.17035	0.595318	0.575028	0.984717	0.00668867
ABCC1	Ho-W	Ho	W	-0.105586	5.09617	0.653382	0.754865	0.782431	5.82455	0.00157508	0.00678771	1.17035	0.23241	0.937936	0.535747	0.271041
ABCC4	Het-W	Het	W	0.0734845	5.23091	0.701595	0.999706	0.0350547	4.42392	0.883873	0.9999	-1.03878	-0.961467	-0.0773148	1	0
ABCC4	Ho-Het	Ho	Het	0.939574	5.23091	5.19425e-07	9.48261e-06	1.35881	4.42392	1.28034e-08	3.23322e-07	-0.620151	-1.03878	0.418631	1	0
ABCC4	Ho-W	Ho	W	1.01306	5.23091	1.23672e-07	2.42121e-06	1.39387	4.42392	6.02617e-09	1.41702e-07	-0.620151	-0.961467	0.341316	0.999712	0.000125244
ABCC5	Het-W	Het	W	-0.206035	5.22393	0.333215	0.999706	-0.0795968	4.28229	0.77828	0.9999	-1.07161	-1.21301	0.141395	1	0
ABCC5	Ho-Het	Ho	Het	-0.628056	5.22393	0.00305043	0.0132026	-0.0346072	4.28229	0.902708	0.937822	-0.471627	-1.07161	0.599984	1	0
ABCC5	Ho-W	Ho	W	-0.834091	5.22393	0.000109019	0.000814661	-0.114204	4.28229	0.686894	0.784159	-0.471627	-1.21301	0.74138	0.999712	0.000125244
ABCC6	Het-W	Het	W	0.0545185	0.8564	0.898442	0.999706	0.113482	1.07439	0.82218	0.9999	0.107285	0.118495	-0.0112097	1	0
ABCC6	Ho-Het	Ho	Het	0.951583	0.8564	0.0136812	0.0433656	1.38885	1.07439	0.00404508	0.0152145	0.478383	0.107285	0.371097	1	0
ABCC6	Ho-W	Ho	W	1.0061	0.8564	0.0142174	0.0422971	1.50233	1.07439	0.0020233	0.00834524	0.478383	0.118495	0.359888	0.999712	0.000125244
ABCC8	Het-W	Het	W	-0.66275	0.30549	0.227095	0.999706	-1.13343	0.142935	0.079349	0.9999	-0.433636	-0.0685134	-0.365123	1	0
ABCC8	Ho-Het	Ho	Het	-0.792471	0.30549	0.162869	0.288331	-1.36418	0.142935	0.0592006	0.12915	-1.00829	-0.433636	-0.574658	1	0
ABCC8	Ho-W	Ho	W	-1.45522	0.30549	0.0120788	0.0370381	-2.49761	0.142935	0.000456961	0.00239264	-1.00829	-0.0685134	-0.939781	0.999712	-0.000125244
ABCC9	Het-W	Het	W	-0.153639	4.54585	0.473697	0.999706	-0.330475	3.33735	0.288062	0.9999	-1.30992	-1.13606	-0.17386	1	0
ABCC9	Ho-Het	Ho	Het	-0.726808	4.54585	0.000704927	0.00400402	-0.64916	3.33735	0.0408836	0.0968899	-1.23587	-1.30992	0.0740441	1	0
ABCC9	Ho-W	Ho	W	-0.880447	4.54585	5.59219e-05	0.00046263	-0.979635	3.33735	0.00202136	0.00833987	-1.23587	-1.13606	-0.0998155	0.999712	-0.000125244
ABCD1	Het-W	Het	W	-0.121896	2.84126	0.703919	0.999706	0.0641786	3.90278	0.815157	0.9999	1.04893	0.875618	0.173308	1	0
ABCD1	Ho-Het	Ho	Het	1.09887	2.84126	0.000333702	0.00219759	1.26371	3.90278	3.51649e-06	4.09731e-05	1.21305	1.04893	0.164125	1	0
ABCD1	Ho-W	Ho	W	0.976978	2.84126	0.0019977	0.00881077	1.32789	3.90278	1.19784e-06	1.43679e-05	1.21305	0.875618	0.337433	0.999712	0.000125244
ABCD2	Het-W	Het	W	0.116495	3.79616	0.696647	0.999706	-0.134028	2.5874	0.812488	0.9999	-1.27106	-0.986344	-0.284714	1	0
ABCD2	Ho-Het	Ho	Het	-1.02397	3.79616	0.0006703	0.00386345	-1.43653	2.5874	0.0139519	0.0411301	-1.66972	-1.27106	-0.398663	1	0
ABCD2	Ho-W	Ho	W	-0.907476	3.79616	0.00293885	0.0120411	-1.57056	2.5874	0.00737893	0.024071	-1.66972	-0.986344	-0.683377	0.568465	-0.245297
ABCD3	Het-W	Het	W	0.0660007	6.53029	0.743679	0.999706	-0.0557317	6.15229	0.75429	0.9999	-0.481143	-0.343491	-0.137652	1	0
ABCD3	Ho-Het	Ho	Het	-0.133941	6.53029	0.504877	0.642796	0.0525011	6.15229	0.768169	0.844771	-0.295701	-0.481143	0.185442	1	0
ABCD3	Ho-W	Ho	W	-0.0679403	6.53029	0.736725	0.81948	-0.00323065	6.15229	0.985531	0.991263	-0.295701	-0.343491	0.0477901	0.999712	0.000125244
ABCD4	Het-W	Het	W	0.0425311	5.10542	0.827182	0.999706	0.0146696	5.11528	0.942431	0.9999	0.0374454	0.0518309	-0.0143855	1	0
ABCD4	Ho-Het	Ho	Het	0.334263	5.10542	0.0784032	0.165556	0.262267	5.11528	0.195572	0.320682	-0.0410662	0.0374454	-0.0785116	1	0
ABCD4	Ho-W	Ho	W	0.376794	5.10542	0.0529732	0.119208	0.276936	5.11528	0.172158	0.290078	-0.0410662	0.0518309	-0.0928972	0.999712	-0.000125244
ABCE1	Het-W	Het	W	0.177273	6.34425	0.374174	0.999706	-0.144046	5.85932	0.463332	0.9999	-0.739712	-0.393039	-0.346673	1	0
ABCE1	Ho-Het	Ho	Het	0.502434	6.34425	0.0110368	0.0366193	0.871282	5.85932	9.46557e-06	9.67504e-05	-0.370042	-0.739712	0.36967	1	0
ABCE1	Ho-W	Ho	W	0.679707	6.34425	0.000673875	0.00370004	0.727236	5.85932	0.000211755	0.00125735	-0.370042	-0.393039	0.0229974	0.999712	0.000125244
ABCF1	Het-W	Het	W	-0.0562663	5.75937	0.761811	0.999706	0.0440745	6.49267	0.797434	0.9999	0.713815	0.594269	0.119546	1	0
ABCF1	Ho-Het	Ho	Het	0.719075	5.75937	7.6624e-05	0.000653899	0.834838	6.49267	1.19056e-06	1.60473e-05	0.828421	0.713815	0.114606	1	0
ABCF1	Ho-W	Ho	W	0.662809	5.75937	0.00035124	0.0021556	0.878913	6.49267	3.31616e-07	4.65842e-06	0.828421	0.594269	0.234152	0.999712	0.000125244
ABCF2	Het-W	Het	W	0.16964	6.00702	0.339905	0.999706	0.132423	6.03395	0.466188	0.9999	-0.104207	-0.0560608	-0.0481459	1	0
ABCF2	Ho-Het	Ho	Het	0.329615	6.00702	0.0592186	0.134146	0.621436	6.03395	0.000609205	0.00319494	0.185096	-0.104207	0.289303	1	0
ABCF2	Ho-W	Ho	W	0.499255	6.00702	0.00500361	0.0184246	0.753859	6.03395	3.41883e-05	0.000264307	0.185096	-0.0560608	0.241157	0.999712	0.000125244
ABCG1	Het-W	Het	W	0.0249387	5.36764	0.924987	0.999706	-0.109195	5.73281	0.716527	0.9999	0.407739	0.549751	-0.142011	1	0
ABCG1	Ho-Het	Ho	Het	0.267198	5.36764	0.308082	0.455768	0.0401732	5.73281	0.893755	0.932178	0.178512	0.407739	-0.229227	1	0
ABCG1	Ho-W	Ho	W	0.292137	5.36764	0.270162	0.403413	-0.069022	5.73281	0.818471	0.87945	0.178512	0.549751	-0.371239	0.999712	-0.000125244
ABCG2	Het-W	Het	W	-0.213451	1.85471	0.596533	0.999706	-0.0854124	0.864348	0.863786	0.9999	-0.923783	-1.01996	0.0961768	1	0
ABCG2	Ho-Het	Ho	Het	0.798432	1.85471	0.0391357	0.098066	0.718187	0.864348	0.142194	0.252486	-1.04796	-0.923783	-0.124174	1	0
ABCG2	Ho-W	Ho	W	0.584981	1.85471	0.141304	0.250495	0.632775	0.864348	0.194436	0.317897	-1.04796	-1.01996	-0.0279976	0.999712	-0.000125244
ABCG4	Het-W	Het	W	-0.716925	1.49614	0.0773337	0.999706	0.0954739	2.50117	0.775531	0.9999	1.4302	0.415208	1.01499	0.100059	0.999743
ABCG4	Ho-Het	Ho	Het	-0.215577	1.49614	0.588717	0.713875	-0.723292	2.50117	0.0346322	0.0848624	0.944582	1.4302	-0.485614	1	0
ABCG4	Ho-W	Ho	W	-0.932502	1.49614	0.0234199	0.0628338	-0.627819	2.50117	0.0678074	0.141707	0.944582	0.415208	0.529374	0.999712	0.000125244
ABHD10	Het-W	Het	W	0.0716201	6.35301	0.702293	0.999706	0.00737233	5.54007	0.967657	0.9999	-0.73709	-0.659307	-0.0777835	1	0
ABHD10	Ho-Het	Ho	Het	-0.256518	6.35301	0.168341	0.295612	-0.635558	5.54007	0.000543767	0.00290576	-1.11701	-0.73709	-0.379916	1	0
ABHD10	Ho-W	Ho	W	-0.184898	6.35301	0.324931	0.461445	-0.628186	5.54007	0.00063834	0.00317662	-1.11701	-0.659307	-0.457699	0.999712	-0.000125244
ABHD11	Het-W	Het	W	-0.0360533	3.8602	0.874301	0.999706	-0.0463005	5.02371	0.826833	0.9999	1.02841	1.02426	0.00415061	1	0
ABHD11	Ho-Het	Ho	Het	0.590571	3.8602	0.00692432	0.0251899	0.923198	5.02371	1.22614e-05	0.000121306	1.35616	1.02841	0.327747	1	0
ABHD11	Ho-W	Ho	W	0.554518	3.8602	0.0143085	0.042513	0.876898	5.02371	3.25189e-05	0.0002526	1.35616	1.02426	0.331898	0.999712	0.000125244
ABHD12	Het-W	Het	W	-0.0225066	5.90429	0.899965	0.999706	0.0846549	6.30972	0.660783	0.9999	0.507081	0.396972	0.110109	1	0
ABHD12	Ho-Het	Ho	Het	0.0843198	5.90429	0.632637	0.749215	-0.105253	6.30972	0.585447	0.705581	0.315506	0.507081	-0.191575	1	0
ABHD12	Ho-W	Ho	W	0.0618131	5.90429	0.73009	0.814618	-0.0205982	6.30972	0.915051	0.945754	0.315506	0.396972	-0.081466	0.999712	-0.000125244
ABHD13	Het-W	Het	W	0.138149	5.16945	0.473071	0.999706	0.310925	3.75951	0.214008	0.9999	-1.28952	-1.44306	0.153541	1	0
ABHD13	Ho-Het	Ho	Het	0.250665	5.16945	0.182667	0.313461	0.0351758	3.75951	0.887398	0.928287	-1.50399	-1.28952	-0.21447	1	0
ABHD13	Ho-W	Ho	W	0.388813	5.16945	0.0434276	0.102175	0.346101	3.75951	0.167482	0.284357	-1.50399	-1.44306	-0.0609293	0.999712	-0.000125244
ABHD14B	Het-W	Het	W	-0.227614	4.1241	0.295059	0.999706	-0.280131	5.42116	0.216179	0.9999	1.32408	1.32764	-0.00355773	1	0
ABHD14B	Ho-Het	Ho	Het	-0.759076	4.1241	0.000470188	0.00290729	-0.997144	5.42116	1.56582e-05	0.000148245	1.08115	1.32408	-0.242935	1	0
ABHD14B	Ho-W	Ho	W	-0.986691	4.1241	9.51649e-06	0.000103023	-1.27728	5.42116	3.55912e-08	6.58083e-07	1.08115	1.32764	-0.246493	0.999712	-0.000125244
ABHD15	Het-W	Het	W	-0.304357	2.89963	0.341285	0.999706	-0.435906	1.93592	0.323206	0.9999	-1.0633	-0.935944	-0.127358	1	0
ABHD15	Ho-Het	Ho	Het	0.480019	2.89963	0.122383	0.232513	0.573089	1.93592	0.193373	0.317895	-0.976549	-1.0633	0.0867529	1	0
ABHD15	Ho-W	Ho	W	0.175662	2.89963	0.580438	0.697342	0.137183	1.93592	0.753252	0.83171	-0.976549	-0.935944	-0.040605	0.999712	-0.000125244
ABHD16A	Het-W	Het	W	0.157611	5.61899	0.393107	0.999706	-0.052108	5.85015	0.763127	0.9999	0.275813	0.51768	-0.241866	1	0
ABHD16A	Ho-Het	Ho	Het	0.184125	5.61899	0.310435	0.458151	-0.145856	5.85015	0.399964	0.540954	-0.0551469	0.275813	-0.33096	1	0
ABHD16A	Ho-W	Ho	W	0.341737	5.61899	0.0642135	0.137972	-0.197964	5.85015	0.253586	0.386923	-0.0551469	0.51768	-0.572827	0.999712	-0.000125244
ABHD17A	Het-W	Het	W	-0.0336918	5.70373	0.854419	0.999706	0.0799429	5.82344	0.686096	0.9999	0.167046	0.0642672	0.102778	1	0
ABHD17A	Ho-Het	Ho	Het	0.26128	5.70373	0.148231	0.268607	0.228372	5.82344	0.247454	0.383059	0.134686	0.167046	-0.0323601	1	0
ABHD17A	Ho-W	Ho	W	0.227588	5.70373	0.214954	0.341715	0.308315	5.82344	0.119115	0.218384	0.134686	0.0642672	0.0704183	0.999712	0.000125244
ABHD17B	Het-W	Het	W	0.105375	5.75746	0.569176	0.999706	0.0546929	5.24706	0.778945	0.9999	-0.556129	-0.484826	-0.0713036	1	0
ABHD17B	Ho-Het	Ho	Het	-0.32863	5.75746	0.0732399	0.157384	-0.24986	5.24706	0.200995	0.327436	-0.476014	-0.556129	0.080115	1	0
ABHD17B	Ho-W	Ho	W	-0.223255	5.75746	0.229718	0.359029	-0.195168	5.24706	0.318794	0.456584	-0.476014	-0.484826	0.0088114	0.999712	0.000125244
ABHD17C	Het-W	Het	W	-0.141491	4.31427	0.54866	0.999706	-0.113232	4.51197	0.606484	0.9999	0.307064	0.216979	0.0900844	1	0
ABHD17C	Ho-Het	Ho	Het	-0.266295	4.31427	0.249204	0.393034	-0.641889	4.51197	0.00404758	0.0152195	-0.0693372	0.307064	-0.376401	1	0
ABHD17C	Ho-W	Ho	W	-0.407786	4.31427	0.0859797	0.172678	-0.755121	4.51197	0.00072563	0.00354752	-0.0693372	0.216979	-0.286316	0.999712	-0.000125244
ABHD2	Het-W	Het	W	-0.00905534	7.78172	0.959158	0.999706	-0.0422791	7.36369	0.801224	0.9999	-0.482628	-0.45455	-0.0280779	1	0
ABHD2	Ho-Het	Ho	Het	0.590335	7.78172	0.000802093	0.00445112	0.720237	7.36369	1.88953e-05	0.000173329	-0.353302	-0.482628	0.129326	1	0
ABHD2	Ho-W	Ho	W	0.58128	7.78172	0.00103747	0.00519206	0.677958	7.36369	5.62813e-05	0.0004054	-0.353302	-0.45455	0.101248	0.999712	0.000125244
ABHD3	Het-W	Het	W	-0.063298	3.53391	0.790854	0.999706	-0.134226	3.97526	0.609337	0.9999	0.239241	0.279625	-0.0403837	1	0
ABHD3	Ho-Het	Ho	Het	0.227857	3.53391	0.32173	0.469923	0.709743	3.97526	0.00666482	0.0226583	0.718738	0.239241	0.479496	1	0
ABHD3	Ho-W	Ho	W	0.164559	3.53391	0.489729	0.620164	0.575517	3.97526	0.0274613	0.0694695	0.718738	0.279625	0.439112	0.999712	0.000125244
ABHD4	Het-W	Het	W	-0.349467	4.69786	0.392337	0.999706	-0.037856	6.85405	0.891588	0.9999	2.28723	1.93534	0.351895	1	0
ABHD4	Ho-Het	Ho	Het	0.355264	4.69786	0.378473	0.526457	0.244158	6.85405	0.379488	0.520088	2.17424	2.28723	-0.112991	1	0
ABHD4	Ho-W	Ho	W	0.00579756	4.69786	0.988631	0.993222	0.206302	6.85405	0.45763	0.59046	2.17424	1.93534	0.238904	0.999712	0.000125244
ABHD5	Het-W	Het	W	0.0984613	5.62471	0.600711	0.999706	0.16596	4.12615	0.517595	0.9999	-1.39769	-1.44882	0.0511331	1	0
ABHD5	Ho-Het	Ho	Het	0.475011	5.62471	0.010064	0.0340628	0.256986	4.12615	0.313636	0.453998	-1.61785	-1.39769	-0.220164	1	0
ABHD5	Ho-W	Ho	W	0.573472	5.62471	0.00229418	0.00986367	0.422947	4.12615	0.0988519	0.189443	-1.61785	-1.44882	-0.169031	0.999712	-0.000125244
ABHD6	Het-W	Het	W	-0.13414	4.72135	0.577067	0.999706	-0.0405334	4.75365	0.874865	0.9999	0.304909	0.123045	0.181864	1	0
ABHD6	Ho-Het	Ho	Het	2.40724	4.72135	5.8098e-25	4.7132e-22	2.0801	4.75365	1.40683e-15	2.02896e-13	-0.0295663	0.304909	-0.334476	1	0
ABHD6	Ho-W	Ho	W	2.2731	4.72135	4.07006e-21	1.32073e-18	2.03957	4.75365	4.63894e-15	4.46026e-13	-0.0295663	0.123045	-0.152612	0.999712	-0.000125244
ABHD8	Het-W	Het	W	0.0255648	4.76924	0.896431	0.999706	0.0598889	4.84195	0.741549	0.9999	0.189396	0.137924	0.0514714	1	0
ABHD8	Ho-Het	Ho	Het	-0.12291	4.76924	0.522141	0.658575	-0.474456	4.84195	0.00967252	0.0308172	-0.160188	0.189396	-0.349584	1	0
ABHD8	Ho-W	Ho	W	-0.0973456	4.76924	0.621529	0.730681	-0.414567	4.84195	0.0240715	0.0626777	-0.160188	0.137924	-0.298112	0.999712	-0.000125244
ABI1	Het-W	Het	W	-0.0620234	6.18759	0.741413	0.999706	-0.227574	5.82138	0.262626	0.9999	-0.38668	-0.23332	-0.15336	1	0
ABI1	Ho-Het	Ho	Het	0.347913	6.18759	0.060479	0.136169	0.260056	5.82138	0.20051	0.326839	-0.4763	-0.38668	-0.0896199	1	0
ABI1	Ho-W	Ho	W	0.28589	6.18759	0.128111	0.232896	0.0324817	5.82138	0.872784	0.919316	-0.4763	-0.23332	-0.24298	0.999712	-0.000125244
ABI2	Het-W	Het	W	-0.0109518	8.18985	0.953664	0.999706	0.0360728	6.54662	0.852062	0.9999	-1.58497	-1.63442	0.0494539	1	0
ABI2	Ho-Het	Ho	Het	-0.474253	8.18985	0.0118399	0.038662	-0.642763	6.54662	0.000967554	0.00466525	-1.75311	-1.58497	-0.168142	1	0
ABI2	Ho-W	Ho	W	-0.485205	8.18985	0.0102876	0.0326088	-0.60669	6.54662	0.00184633	0.00774326	-1.75311	-1.63442	-0.118688	0.999712	-0.000125244
ABI3BP	Het-W	Het	W	-0.396036	0.96998	0.459005	0.999706	-0.0776588	2.93917	0.853182	0.9999	1.47471	1.2129	0.261807	1	0
ABI3BP	Ho-Het	Ho	Het	2.8564	0.96998	5.99517e-10	2.70316e-08	3.68002	2.93917	3.99844e-19	1.12826e-16	2.31152	1.47471	0.836809	0.0371142	1.43046
ABI3BP	Ho-W	Ho	W	2.46037	0.96998	2.06721e-07	3.7423e-06	3.60236	2.93917	1.57656e-18	2.65762e-16	2.31152	1.2129	1.09862	0.0693168	1.15916
ABL1	Het-W	Het	W	-0.0681834	6.86867	0.699214	0.999706	0.0263974	6.50107	0.880433	0.9999	-0.279774	-0.380156	0.100382	1	0
ABL1	Ho-Het	Ho	Het	-0.171599	6.86867	0.327399	0.47599	-0.355793	6.50107	0.0432921	0.101012	-0.465382	-0.279774	-0.185608	1	0
ABL1	Ho-W	Ho	W	-0.239783	6.86867	0.175053	0.293679	-0.329396	6.50107	0.0614775	0.131311	-0.465382	-0.380156	-0.0852255	0.999712	-0.000125244
ABL2	Het-W	Het	W	0.142379	6.57512	0.469587	0.999706	0.0556177	5.12707	0.787376	0.9999	-1.54435	-1.45936	-0.0849909	1	0
ABL2	Ho-Het	Ho	Het	0.322437	6.57512	0.097655	0.196187	0.490029	5.12707	0.0170593	0.0483894	-1.37463	-1.54435	0.169717	1	0
ABL2	Ho-W	Ho	W	0.464816	6.57512	0.0183574	0.051992	0.545646	5.12707	0.00808955	0.0260412	-1.37463	-1.45936	0.084726	0.999712	0.000125244
ABLIM1	Het-W	Het	W	-0.123491	7.74465	0.571643	0.999706	-0.0919679	6.96608	0.661927	0.9999	-0.700112	-0.738242	0.0381305	1	0
ABLIM1	Ho-Het	Ho	Het	-0.191533	7.74465	0.378794	0.526514	-0.433425	6.96608	0.0400207	0.0953855	-0.94169	-0.700112	-0.241578	1	0
ABLIM1	Ho-W	Ho	W	-0.315024	7.74465	0.149579	0.261557	-0.525393	6.96608	0.0128758	0.0378839	-0.94169	-0.738242	-0.203448	0.999712	-0.000125244
ABLIM2	Het-W	Het	W	-0.299854	3.36277	0.366404	0.999706	-0.305473	3.41343	0.343119	0.9999	-0.0246853	-0.0813109	0.0566256	1	0
ABLIM2	Ho-Het	Ho	Het	-0.956437	3.36277	0.00398144	0.0163128	-0.785627	3.41343	0.0171231	0.0484961	0.157692	-0.0246853	0.182378	1	0
ABLIM2	Ho-W	Ho	W	-1.25629	3.36277	0.000226503	0.00149847	-1.0911	3.41343	0.000948264	0.00445152	0.157692	-0.0813109	0.239003	0.999712	0.000125244
ABLIM3	Het-W	Het	W	-0.745045	4.75164	0.0397492	0.999706	-0.37928	4.01032	0.311196	0.9999	-0.632554	-1.03145	0.398897	1	0
ABLIM3	Ho-Het	Ho	Het	-1.34881	4.75164	0.000233673	0.00165374	-1.28644	4.01032	0.000831386	0.00412042	-0.564228	-0.632554	0.0683266	1	0
ABLIM3	Ho-W	Ho	W	-2.09386	4.75164	2.72082e-08	6.50392e-07	-1.66572	4.01032	1.74632e-05	0.000148833	-0.564228	-1.03145	0.467224	0.999712	0.000125244
ABR	Het-W	Het	W	-0.266235	7.84876	0.254512	0.999706	-0.149501	7.86791	0.409791	0.9999	0.129579	0.00416521	0.125414	1	0
ABR	Ho-Het	Ho	Het	0.646235	7.84876	0.00562433	0.0214528	0.468074	7.86791	0.0099543	0.031491	-0.049395	0.129579	-0.178974	1	0
ABR	Ho-W	Ho	W	0.38	7.84876	0.103913	0.199319	0.318573	7.86791	0.0790094	0.159593	-0.049395	0.00416521	-0.0535602	0.999712	-0.000125244
ABT1	Het-W	Het	W	0.179218	4.3664	0.37184	0.999706	-0.0689084	4.21093	0.770769	0.9999	-0.0554247	0.22776	-0.283184	1	0
ABT1	Ho-Het	Ho	Het	0.279769	4.3664	0.14885	0.269466	-0.246436	4.21093	0.299978	0.43954	-0.583952	-0.0554247	-0.528528	1	0
ABT1	Ho-W	Ho	W	0.458986	4.3664	0.0220573	0.0600722	-0.315344	4.21093	0.185242	0.306634	-0.583952	0.22776	-0.811712	0.677832	-0.168878
ABTB1	Het-W	Het	W	-0.609127	0.675744	0.234165	0.999706	-0.0210215	2.03131	0.954356	0.9999	1.68261	0.787471	0.895137	0.346105	0.460792
ABTB1	Ho-Het	Ho	Het	-0.814676	0.675744	0.113589	0.219565	-1.14471	2.03131	0.00297397	0.0118922	1.32811	1.68261	-0.354496	1	0
ABTB1	Ho-W	Ho	W	-1.4238	0.675744	0.00795836	0.0266924	-1.16573	2.03131	0.00250813	0.00994136	1.32811	0.787471	0.540642	0.999712	0.000125244
ABTB2	Het-W	Het	W	-0.206266	4.44942	0.461631	0.999706	-0.213037	5.33394	0.286883	0.9999	0.854968	0.814936	0.0400318	1	0
ABTB2	Ho-Het	Ho	Het	0.310557	4.44942	0.257165	0.401536	0.399779	5.33394	0.0455345	0.10526	0.942026	0.854968	0.0870576	1	0
ABTB2	Ho-W	Ho	W	0.104291	4.44942	0.70923	0.798214	0.186742	5.33394	0.34908	0.48784	0.942026	0.814936	0.127089	0.999712	0.000125244
ACAA1	Het-W	Het	W	-0.22274	3.80947	0.45924	0.999706	0.102482	6.02444	0.57031	0.9999	2.20351	1.78527	0.418239	0.979106	0.00917037
ACAA1	Ho-Het	Ho	Het	-0.687268	3.80947	0.0207617	0.060092	-0.234949	6.02444	0.193911	0.318522	2.65029	2.20351	0.446786	1	0
ACAA1	Ho-W	Ho	W	-0.910008	3.80947	0.00294513	0.0120631	-0.132467	6.02444	0.464328	0.596672	2.65029	1.78527	0.865025	0.489275	0.310447
ACAA2	Het-W	Het	W	0.105271	5.70802	0.600969	0.999706	0.0226801	6.21941	0.912794	0.9999	0.415367	0.505981	-0.0906142	1	0
ACAA2	Ho-Het	Ho	Het	0.425154	5.70802	0.0318692	0.0834501	0.611514	6.21941	0.00315917	0.0124874	0.596945	0.415367	0.181578	1	0
ACAA2	Ho-W	Ho	W	0.530425	5.70802	0.00845488	0.0279532	0.634194	6.21941	0.00221822	0.00901737	0.596945	0.505981	0.0909637	0.999712	0.000125244
ACACA	Het-W	Het	W	0.165748	7.3579	0.391037	0.999706	0.140461	6.24726	0.458373	0.9999	-1.15992	-1.13282	-0.027103	1	0
ACACA	Ho-Het	Ho	Het	-0.376592	7.3579	0.0505269	0.118886	-0.249279	6.24726	0.188765	0.312362	-1.02994	-1.15992	0.129983	1	0
ACACA	Ho-W	Ho	W	-0.210845	7.3579	0.275896	0.4096	-0.108818	6.24726	0.566618	0.687676	-1.02994	-1.13282	0.10288	0.999712	0.000125244
ACACB	Het-W	Het	W	0.0757143	3.88233	0.760527	0.999706	0.126977	1.82072	0.83551	0.9999	-1.92907	-1.97267	0.0436005	1	0
ACACB	Ho-Het	Ho	Het	0.245976	3.88233	0.307251	0.455004	-0.199038	1.82072	0.745	0.828134	-2.38097	-1.92907	-0.451899	1	0
ACACB	Ho-W	Ho	W	0.32169	3.88233	0.195048	0.317776	-0.0720613	1.82072	0.906469	0.940445	-2.38097	-1.97267	-0.408299	0.999712	-0.000125244
ACAD10	Het-W	Het	W	-0.0236999	4.48912	0.901972	0.999706	0.0843216	4.55341	0.73725	0.9999	0.0791474	-0.0252349	0.104382	1	0
ACAD10	Ho-Het	Ho	Het	-0.355453	4.48912	0.0607971	0.136696	-0.270967	4.55341	0.282463	0.420926	0.161515	0.0791474	0.0823672	1	0
ACAD10	Ho-W	Ho	W	-0.379153	4.48912	0.051121	0.115803	-0.186646	4.55341	0.459468	0.59195	0.161515	-0.0252349	0.18675	0.999712	0.000125244
ACAD8	Het-W	Het	W	-0.0248263	4.82836	0.892942	0.999706	0.057085	5.18109	0.754449	0.9999	0.429649	0.346144	0.0835058	1	0
ACAD8	Ho-Het	Ho	Het	0.270407	4.82836	0.131611	0.245624	0.145732	5.18109	0.423568	0.564159	0.303486	0.429649	-0.126163	1	0
ACAD8	Ho-W	Ho	W	0.24558	4.82836	0.182593	0.302416	0.202817	5.18109	0.266516	0.401227	0.303486	0.346144	-0.0426572	0.999712	-0.000125244
ACAD9	Het-W	Het	W	-0.0114846	4.84093	0.952743	0.999706	0.0724355	4.92752	0.683101	0.9999	0.0560938	-0.0188834	0.0749772	1	0
ACAD9	Ho-Het	Ho	Het	-0.0871366	4.84093	0.647036	0.759773	0.0834832	4.92752	0.637294	0.748334	0.224968	0.0560938	0.168874	1	0
ACAD9	Ho-W	Ho	W	-0.0986211	4.84093	0.612226	0.723282	0.155919	4.92752	0.380043	0.518222	0.224968	-0.0188834	0.243852	0.999712	0.000125244
ACADL	Het-W	Het	W	-0.26053	0.476095	0.566176	0.999706	0.0422782	0.455363	0.932738	0.9999	0.213942	-0.0367443	0.250687	1	0
ACADL	Ho-Het	Ho	Het	-1.3218	0.476095	0.00688839	0.0251018	-2.66881	0.455363	1.15183e-05	0.000114653	-1.07094	0.213942	-1.28488	0.440972	-0.355589
ACADL	Ho-W	Ho	W	-1.58233	0.476095	0.00160213	0.00739271	-2.62653	0.455363	1.753e-05	0.00014909	-1.07094	-0.0367443	-1.0342	0.631109	-0.199896
ACADM	Het-W	Het	W	0.119502	5.33791	0.532231	0.999706	-0.110391	5.18228	0.598007	0.9999	-0.251195	-0.0128707	-0.238324	1	0
ACADM	Ho-Het	Ho	Het	-0.161855	5.33791	0.390111	0.53777	-0.109706	5.18228	0.60114	0.718887	-0.201789	-0.251195	0.0494061	1	0
ACADM	Ho-W	Ho	W	-0.0423535	5.33791	0.825355	0.883847	-0.220097	5.18228	0.29438	0.430347	-0.201789	-0.0128707	-0.188918	0.999712	-0.000125244
ACADSB	Het-W	Het	W	-0.137921	5.51207	0.424491	0.999706	-0.215857	4.54866	0.392441	0.9999	-1.05844	-0.994217	-0.0642221	1	0
ACADSB	Ho-Het	Ho	Het	0.0806201	5.51207	0.634313	0.750332	0.273765	4.54866	0.277943	0.416065	-0.868803	-1.05844	0.189636	1	0
ACADSB	Ho-W	Ho	W	-0.0573013	5.51207	0.740206	0.82225	0.0579082	4.54866	0.818102	0.879272	-0.868803	-0.994217	0.125414	0.999712	0.000125244
ACADS	Het-W	Het	W	-0.573531	1.20747	0.149001	0.999706	-0.88723	1.78264	0.0455903	0.9999	0.531637	0.742647	-0.21101	1	0
ACADS	Ho-Het	Ho	Het	0.267869	1.20747	0.488292	0.628461	-0.0125799	1.78264	0.977714	0.9863	0.232459	0.531637	-0.299178	1	0
ACADS	Ho-W	Ho	W	-0.305662	1.20747	0.440527	0.574966	-0.89981	1.78264	0.0436703	0.100219	0.232459	0.742647	-0.510188	0.999712	-0.000125244
ACADVL	Het-W	Het	W	0.0899292	5.70656	0.714327	0.999706	0.00342457	6.52454	0.989046	0.9999	0.834422	0.907594	-0.0731723	1	0
ACADVL	Ho-Het	Ho	Het	1.04044	5.70656	1.87306e-05	0.000202097	0.986825	6.52454	8.44733e-05	0.000617743	0.777243	0.834422	-0.0571792	1	0
ACADVL	Ho-W	Ho	W	1.13037	5.70656	4.86904e-06	5.74025e-05	0.990249	6.52454	8.00316e-05	0.000550509	0.777243	0.907594	-0.130351	0.999712	-0.000125244
ACAP1	Het-W	Het	W	0.275916	1.46276	0.443091	0.999706	0.0300313	2.6389	0.920914	0.9999	1.26212	1.53409	-0.271967	1	0
ACAP1	Ho-Het	Ho	Het	0.252259	1.46276	0.452115	0.597785	-0.0308537	2.6389	0.918823	0.948113	0.975066	1.26212	-0.287056	1	0
ACAP1	Ho-W	Ho	W	0.528175	1.46276	0.140444	0.249388	-0.000822417	2.6389	0.997833	0.998757	0.975066	1.53409	-0.559022	0.999712	-0.000125244
ACAP2	Het-W	Het	W	0.0323842	6.93504	0.872042	0.999706	0.0767974	5.45766	0.732192	0.9999	-1.49998	-1.53366	0.0336745	1	0
ACAP2	Ho-Het	Ho	Het	0.433953	6.93504	0.0301187	0.0797839	0.51551	5.45766	0.0213696	0.0577868	-1.42089	-1.49998	0.0790951	1	0
ACAP2	Ho-W	Ho	W	0.466337	6.93504	0.020517	0.0567584	0.592308	5.45766	0.00831035	0.0266048	-1.42089	-1.53366	0.11277	0.999712	0.000125244
ACAP3	Het-W	Het	W	-0.00650741	5.75317	0.976314	0.999706	0.118379	6.19011	0.568648	0.9999	0.526198	0.385756	0.140442	1	0
ACAP3	Ho-Het	Ho	Het	-0.0265945	5.75317	0.902069	0.943198	-0.172016	6.19011	0.407715	0.548451	0.383063	0.526198	-0.143135	1	0
ACAP3	Ho-W	Ho	W	-0.0331019	5.75317	0.880008	0.923553	-0.0536369	6.19011	0.796497	0.864209	0.383063	0.385756	-0.00269271	0.999712	-0.000125244
ACAT1	Het-W	Het	W	-0.0103621	5.65852	0.965799	0.999706	-0.0312392	6.53781	0.859405	0.9999	0.813975	0.841669	-0.0276935	1	0
ACAT1	Ho-Het	Ho	Het	0.195045	5.65852	0.415087	0.562522	0.358076	6.53781	0.0422151	0.099141	0.976633	0.813975	0.162657	1	0
ACAT1	Ho-W	Ho	W	0.184683	5.65852	0.444889	0.579087	0.326837	6.53781	0.0637933	0.135057	0.976633	0.841669	0.134964	0.999712	0.000125244
ACAT2	Het-W	Het	W	0.690103	5.65121	0.0275004	0.999706	0.636068	6.12754	0.0446735	0.9999	0.434239	0.507941	-0.0737016	1	0
ACAT2	Ho-Het	Ho	Het	-0.604599	5.65121	0.0520147	0.121649	-0.494591	6.12754	0.11781	0.218453	0.545557	0.434239	0.111318	1	0
ACAT2	Ho-W	Ho	W	0.0855041	5.65121	0.784347	0.854598	0.141477	6.12754	0.654512	0.759279	0.545557	0.507941	0.0376162	0.999712	0.000125244
ACBD3	Het-W	Het	W	0.0858315	6.89778	0.695096	0.999706	0.116065	6.64731	0.51805	0.9999	-0.0533711	-0.0745073	0.0211362	1	0
ACBD3	Ho-Het	Ho	Het	1.28968	6.89778	4.53009e-09	1.54332e-07	0.933013	6.64731	2.1838e-07	3.7297e-06	-0.410331	-0.0533711	-0.35696	1	0
ACBD3	Ho-W	Ho	W	1.37551	6.89778	5.78432e-10	2.24792e-08	1.04908	6.64731	6.34588e-09	1.48414e-07	-0.410331	-0.0745073	-0.335824	0.999712	-0.000125244
ACBD4	Het-W	Het	W	-0.2106	3.03315	0.487111	0.999706	-0.234905	2.97187	0.443946	0.9999	0.25422	0.192987	0.0612334	1	0
ACBD4	Ho-Het	Ho	Het	0.919155	3.03315	0.00144459	0.00722851	0.137264	2.97187	0.655147	0.761581	-0.535213	0.25422	-0.789433	0.801845	-0.0959097
ACBD4	Ho-W	Ho	W	0.708555	3.03315	0.0178569	0.0509637	-0.0976411	2.97187	0.750017	0.829598	-0.535213	0.192987	-0.7282	0.929369	-0.0318118
ACBD5	Het-W	Het	W	-0.0128259	6.86777	0.940355	0.999706	-0.0995585	6.24574	0.561257	0.9999	-0.626013	-0.527947	-0.0980665	1	0
ACBD5	Ho-Het	Ho	Het	0.491266	6.86777	0.00387172	0.0159327	0.433115	6.24574	0.0114322	0.0351467	-0.684977	-0.626013	-0.0589638	1	0
ACBD5	Ho-W	Ho	W	0.47844	6.86777	0.00528236	0.0192221	0.333556	6.24574	0.0512932	0.114102	-0.684977	-0.527947	-0.15703	0.999712	-0.000125244
ACBD6	Het-W	Het	W	-0.0761709	5.5687	0.689378	0.999706	0.161233	6.16051	0.317271	0.9999	0.704928	0.485934	0.218994	1	0
ACBD6	Ho-Het	Ho	Het	0.276315	5.5687	0.141172	0.259182	0.168466	6.16051	0.294676	0.433916	0.597089	0.704928	-0.107839	1	0
ACBD6	Ho-W	Ho	W	0.200144	5.5687	0.293247	0.428835	0.329699	6.16051	0.0409315	0.0952305	0.597089	0.485934	0.111156	0.999712	0.000125244
ACBD7	Het-W	Het	W	0.0782763	5.24221	0.79588	0.999706	0.0186448	4.17422	0.966883	0.9999	-1.01303	-0.941056	-0.0719766	1	0
ACBD7	Ho-Het	Ho	Het	-0.891012	5.24221	0.00341794	0.0144605	-1.34782	4.17422	0.00337343	0.0131217	-1.469	-1.01303	-0.455966	1	0
ACBD7	Ho-W	Ho	W	-0.812736	5.24221	0.00788692	0.0265557	-1.32917	4.17422	0.00383922	0.0141061	-1.469	-0.941056	-0.527943	0.974126	-0.011385
ACD	Het-W	Het	W	0.0297963	3.41609	0.903205	0.999706	-0.145641	4.61427	0.542376	0.9999	1.00984	1.13619	-0.126352	1	0
ACD	Ho-Het	Ho	Het	-0.130887	3.41609	0.581327	0.708047	0.279585	4.61427	0.241894	0.376472	1.42703	1.00984	0.41719	1	0
ACD	Ho-W	Ho	W	-0.10109	3.41609	0.682209	0.776965	0.133944	4.61427	0.574895	0.694282	1.42703	1.13619	0.290838	0.999712	0.000125244
ACE	Het-W	Het	W	-0.0358524	0.922744	0.948258	0.999706	-0.158855	2.23866	0.739112	0.9999	0.817161	0.632517	0.184644	1	0
ACE	Ho-Het	Ho	Het	2.06778	0.922744	1.3833e-05	0.000156541	2.92024	2.23866	6.18827e-10	2.3465e-08	1.64182	0.817161	0.824658	0.561194	0.250887
ACE	Ho-W	Ho	W	2.03193	0.922744	6.91778e-05	0.000552911	2.76139	2.23866	3.81819e-09	9.5861e-08	1.64182	0.632517	1.0093	0.947169	0.0235726
ACER2	Het-W	Het	W	0.12732	3.57285	0.5944	0.999706	0.286366	2.17223	0.438086	0.9999	-1.26471	-1.39874	0.134032	1	0
ACER2	Ho-Het	Ho	Het	-0.0208573	3.57285	0.928278	0.958199	-0.378623	2.17223	0.307516	0.447835	-1.6138	-1.26471	-0.349097	1	0
ACER2	Ho-W	Ho	W	0.106463	3.57285	0.657458	0.757684	-0.0922562	2.17223	0.805422	0.870256	-1.6138	-1.39874	-0.215065	0.999712	-0.000125244
ACER3	Het-W	Het	W	0.00542841	5.82685	0.976339	0.999706	0.227963	4.70269	0.386118	0.9999	-1.06665	-1.29208	0.225423	1	0
ACER3	Ho-Het	Ho	Het	0.0375974	5.82685	0.83477	0.896221	0.0597437	4.70269	0.819806	0.881906	-1.04352	-1.06665	0.0231368	1	0
ACER3	Ho-W	Ho	W	0.0430258	5.82685	0.814317	0.875718	0.287707	4.70269	0.274496	0.409581	-1.04352	-1.29208	0.24856	0.999712	0.000125244
ACHE	Het-W	Het	W	-0.0667803	5.6305	0.790322	0.999706	0.0207171	7.35026	0.930829	0.9999	1.72975	1.60831	0.121443	1	0
ACHE	Ho-Het	Ho	Het	0.464255	5.6305	0.060392	0.136062	0.516326	7.35026	0.030795	0.0771808	1.78238	1.72975	0.0526321	1	0
ACHE	Ho-W	Ho	W	0.397475	5.6305	0.113375	0.212384	0.537043	7.35026	0.0247505	0.0641241	1.78238	1.60831	0.174075	0.999712	0.000125244
ACIN1	Het-W	Het	W	-0.148698	6.63389	0.416383	0.999706	0.0718067	7.59553	0.669132	0.9999	1.03807	0.803124	0.234946	1	0
ACIN1	Ho-Het	Ho	Het	-0.0111092	6.63389	0.951096	0.971326	-0.0104788	7.59553	0.950264	0.96771	1.03854	1.03807	0.000464991	1	0
ACIN1	Ho-W	Ho	W	-0.159807	6.63389	0.382848	0.521375	0.0613279	7.59553	0.715249	0.806435	1.03854	0.803124	0.235411	0.999712	0.000125244
ACKR2	Het-W	Het	W	-0.103118	1.87212	0.777672	0.999706	-0.631668	0.153412	0.322576	0.9999	-2.45061	-1.96085	-0.48976	1	0
ACKR2	Ho-Het	Ho	Het	-0.210296	1.87212	0.556693	0.687852	1.01435	0.153412	0.108719	0.206282	-1.2754	-2.45061	1.17521	0.56724	0.246233
ACKR2	Ho-W	Ho	W	-0.313414	1.87212	0.396527	0.534245	0.382685	0.153412	0.533015	0.658908	-1.2754	-1.96085	0.685448	0.999712	0.000125244
ACKR3	Het-W	Het	W	0.198063	4.96961	0.419918	0.999706	0.0786768	5.84894	0.697747	0.9999	0.979325	1.07986	-0.100533	1	0
ACKR3	Ho-Het	Ho	Het	-0.113725	4.96961	0.636798	0.752037	-0.567305	5.84894	0.00540451	0.0191511	0.528315	0.979325	-0.45101	1	0
ACKR3	Ho-W	Ho	W	0.0843384	4.96961	0.731587	0.815537	-0.488628	5.84894	0.0166032	0.0465262	0.528315	1.07986	-0.551543	0.999712	-0.000125244
ACLY	Het-W	Het	W	0.193286	7.88543	0.312827	0.999706	0.0742407	8.62989	0.696376	0.9999	0.736154	0.854675	-0.118521	1	0
ACLY	Ho-Het	Ho	Het	-0.191586	7.88543	0.315151	0.463111	-0.291238	8.62989	0.126233	0.230029	0.637115	0.736154	-0.099039	1	0
ACLY	Ho-W	Ho	W	0.00169961	7.88543	0.99292	0.995751	-0.216998	8.62989	0.254497	0.387856	0.637115	0.854675	-0.21756	0.999712	-0.000125244
ACN9	Het-W	Het	W	0.0676621	3.13476	0.784371	0.999706	0.0179601	3.51091	0.950021	0.9999	0.573444	0.615171	-0.0417273	1	0
ACN9	Ho-Het	Ho	Het	0.394439	3.13476	0.093534	0.1895	-0.1537	3.51091	0.5926	0.711295	0.0168241	0.573444	-0.55662	1	0
ACN9	Ho-W	Ho	W	0.462101	3.13476	0.0603305	0.131391	-0.13574	3.51091	0.637036	0.744059	0.0168241	0.615171	-0.598347	0.969874	-0.0132848
ACO1	Het-W	Het	W	0.04333	5.24116	0.817544	0.999706	-0.00528689	5.58282	0.978092	0.9999	0.409334	0.439475	-0.0301408	1	0
ACO1	Ho-Het	Ho	Het	0.40721	5.24116	0.0259612	0.0711261	0.2164	5.58282	0.260387	0.39796	0.213401	0.409334	-0.195934	1	0
ACO1	Ho-W	Ho	W	0.45054	5.24116	0.0163691	0.047437	0.211113	5.58282	0.272535	0.407593	0.213401	0.439475	-0.226074	0.999712	-0.000125244
ACO2	Het-W	Het	W	0.0159699	6.81164	0.932754	0.999706	-0.0963245	7.80073	0.632476	0.9999	1.01224	1.12137	-0.109131	1	0
ACO2	Ho-Het	Ho	Het	0.373639	6.81164	0.0464078	0.11161	0.226717	7.80073	0.260437	0.397984	0.864236	1.01224	-0.148004	1	0
ACO2	Ho-W	Ho	W	0.389609	6.81164	0.0396593	0.0950348	0.130393	7.80073	0.517302	0.644394	0.864236	1.12137	-0.257135	0.999712	-0.000125244
ACOT11	Het-W	Het	W	0.239052	0.381051	0.603266	0.999706	0.680636	0.440754	0.283628	0.9999	0.335822	-0.0347011	0.370523	1	0
ACOT11	Ho-Het	Ho	Het	-0.0454009	0.381051	0.916781	0.95191	-0.247493	0.440754	0.692006	0.788815	0.0897305	0.335822	-0.246092	1	0
ACOT11	Ho-W	Ho	W	0.193651	0.381051	0.677878	0.773458	0.433143	0.440754	0.496782	0.626346	0.0897305	-0.0347011	0.124432	0.999712	0.000125244
ACOT13	Het-W	Het	W	0.0686912	4.97171	0.714313	0.999706	-0.0155459	5.37646	0.934291	0.9999	0.332268	0.394065	-0.0617967	1	0
ACOT13	Ho-Het	Ho	Het	0.990453	4.97171	4.13664e-08	1.03656e-06	1.12038	5.37646	2.65492e-09	8.22456e-08	0.459157	0.332268	0.126889	1	0
ACOT13	Ho-W	Ho	W	1.05914	4.97171	1.47477e-08	3.80566e-07	1.10484	5.37646	4.49e-09	1.09534e-07	0.459157	0.394065	0.0650923	0.999712	0.000125244
ACOT2	Het-W	Het	W	0.0583177	1.4701	0.877734	0.999706	-0.0339482	2.09746	0.935302	0.9999	0.622011	0.97752	-0.355509	NA	NA
ACOT2	Ho-Het	Ho	Het	1.19239	1.4701	0.000516482	0.00312251	1.29358	2.09746	0.00170534	0.00747779	0.713739	0.622011	0.0917283	NA	NA
ACOT2	Ho-W	Ho	W	1.25071	1.4701	0.000532737	0.00305295	1.25963	2.09746	0.00222477	0.00903699	0.713739	0.97752	-0.263781	NA	NA
ACOT7	Het-W	Het	W	-0.33376	5.57087	0.16096	0.999706	-0.115668	7.8623	0.517362	0.9999	2.30962	2.05646	0.253158	1	0
ACOT7	Ho-Het	Ho	Het	-0.624986	5.57087	0.00831258	0.0292326	-0.368674	7.8623	0.039523	0.0945116	2.56752	2.30962	0.257898	1	0
ACOT7	Ho-W	Ho	W	-0.958746	5.57087	6.87136e-05	0.00054954	-0.484343	7.8623	0.00689465	0.0227716	2.56752	2.05646	0.511056	0.999712	0.000125244
ACOT8	Het-W	Het	W	0.107341	3.8488	0.624233	0.999706	-0.0712727	4.41169	0.726325	0.9999	0.520963	0.727692	-0.206729	1	0
ACOT8	Ho-Het	Ho	Het	0.33259	3.8488	0.114127	0.220245	0.315415	4.41169	0.120097	0.22168	0.507529	0.520963	-0.0134342	1	0
ACOT8	Ho-W	Ho	W	0.439931	3.8488	0.0440601	0.103231	0.244142	4.41169	0.229412	0.35972	0.507529	0.727692	-0.220163	0.999712	-0.000125244
ACOT9	Het-W	Het	W	0.376646	4.37532	0.164518	0.999706	0.272529	4.85649	0.312855	0.9999	0.485505	0.565706	-0.0802013	1	0
ACOT9	Ho-Het	Ho	Het	0.609508	4.37532	0.019858	0.0579098	0.585385	4.85649	0.0294413	0.0745271	0.455348	0.485505	-0.0301567	1	0
ACOT9	Ho-W	Ho	W	0.986154	4.37532	0.000281227	0.00179465	0.857914	4.85649	0.00151743	0.00658075	0.455348	0.565706	-0.110358	0.999712	-0.000125244
ACOX1	Het-W	Het	W	0.136333	7.89077	0.498748	0.999706	-0.0438417	7.00397	0.802083	0.9999	-0.913839	-0.726649	-0.18719	1	0
ACOX1	Ho-Het	Ho	Het	0.532582	7.89077	0.00813988	0.0287655	0.473656	7.00397	0.00679256	0.0230082	-0.973408	-0.913839	-0.0595688	1	0
ACOX1	Ho-W	Ho	W	0.668915	7.89077	0.000941285	0.00479321	0.429814	7.00397	0.0140221	0.040672	-0.973408	-0.726649	-0.246759	0.999712	-0.000125244
ACOX2	Het-W	Het	W	0.0570861	0.393227	0.920717	0.999706	0.313054	1.05134	0.630832	0.9999	0.922757	0.932683	-0.00992547	NA	NA
ACOX2	Ho-Het	Ho	Het	1.70944	0.393227	0.000573432	0.00340025	1.54849	1.05134	0.0150267	0.0435762	0.748953	0.922757	-0.173804	NA	NA
ACOX2	Ho-W	Ho	W	1.76652	0.393227	0.000796505	0.00421469	1.86155	1.05134	0.00393573	0.0143944	0.748953	0.932683	-0.183729	NA	NA
ACOX3	Het-W	Het	W	-0.00278856	5.1957	0.988614	0.999706	0.101043	5.49466	0.564736	0.9999	0.457457	0.359772	0.0976855	1	0
ACOX3	Ho-Het	Ho	Het	0.689113	5.1957	0.000301833	0.00202784	0.396779	5.49466	0.0231306	0.061423	0.167477	0.457457	-0.289981	1	0
ACOX3	Ho-W	Ho	W	0.686325	5.1957	0.000433377	0.00255929	0.497823	5.49466	0.00452101	0.016168	0.167477	0.359772	-0.192295	0.999712	-0.000125244
ACP1	Het-W	Het	W	0.131103	6.69379	0.453801	0.999706	0.0990768	6.49075	0.580916	0.9999	-0.172125	-0.131606	-0.0405186	1	0
ACP1	Ho-Het	Ho	Het	0.15596	6.69379	0.367968	0.515402	0.0410845	6.49075	0.81879	0.881325	-0.287957	-0.172125	-0.115832	1	0
ACP1	Ho-W	Ho	W	0.287064	6.69379	0.101174	0.195423	0.140161	6.49075	0.435055	0.569313	-0.287957	-0.131606	-0.156351	0.999712	-0.000125244
ACP2	Het-W	Het	W	-0.107812	5.64332	0.594455	0.999706	-0.00428633	6.51991	0.983391	0.9999	0.999836	0.874263	0.125572	1	0
ACP2	Ho-Het	Ho	Het	-0.62481	5.64332	0.0019315	0.00914996	-0.993361	6.51991	1.9655e-06	2.48657e-05	0.630293	0.999836	-0.369543	1	0
ACP2	Ho-W	Ho	W	-0.732622	5.64332	0.000343994	0.00211914	-0.997648	6.51991	1.78293e-06	2.03182e-05	0.630293	0.874263	-0.243971	0.999712	-0.000125244
ACP5	Het-W	Het	W	0.568921	0.160839	0.383205	0.999706	0.930121	1.70168	0.0966882	0.9999	1.88275	1.7289	0.153852	NA	NA
ACP5	Ho-Het	Ho	Het	2.51148	0.160839	1.02168e-07	2.31034e-06	2.4026	1.70168	4.61155e-06	5.17354e-05	1.78181	1.88275	-0.10094	NA	NA
ACP5	Ho-W	Ho	W	3.0804	0.160839	1.70037e-08	4.26901e-07	3.33272	1.70168	2.71556e-09	7.13521e-08	1.78181	1.7289	0.0529126	NA	NA
ACP6	Het-W	Het	W	0.3793	2.94528	0.225458	0.999706	0.314964	3.06069	0.429043	0.9999	-0.0394381	-0.0250345	-0.0144036	1	0
ACP6	Ho-Het	Ho	Het	0.603182	2.94528	0.0406384	0.100993	0.968567	3.06069	0.0140725	0.0414103	0.309571	-0.0394381	0.349009	1	0
ACP6	Ho-W	Ho	W	0.982482	2.94528	0.00163812	0.00752164	1.28353	3.06069	0.00128482	0.00573487	0.309571	-0.0250345	0.334606	0.999712	0.000125244
ACRC	Het-W	Het	W	-0.398643	1.88993	0.253787	0.999706	-0.293027	-0.0249659	0.631502	0.9999	-1.9951	-2.15173	0.156624	1	0
ACRC	Ho-Het	Ho	Het	-0.278254	1.88993	0.42066	0.568353	-0.702125	-0.0249659	0.275084	0.413024	-2.40771	-1.9951	-0.412608	1	0
ACRC	Ho-W	Ho	W	-0.676897	1.88993	0.0563083	0.124816	-0.995152	-0.0249659	0.119707	0.219154	-2.40771	-2.15173	-0.255984	0.999712	-0.000125244
ACSBG1	Het-W	Het	W	0.115545	2.61264	0.722971	0.999706	-0.202282	3.32044	0.528761	0.9999	0.631336	1.00574	-0.374407	0.91158	-0.0402053
ACSBG1	Ho-Het	Ho	Het	-0.726905	2.61264	0.0256145	0.070425	-0.803209	3.32044	0.014523	0.0424472	0.538431	0.631336	-0.0929051	1	0
ACSBG1	Ho-W	Ho	W	-0.611359	2.61264	0.0674552	0.143277	-1.00549	3.32044	0.00222999	0.00904428	0.538431	1.00574	-0.467312	0.999712	-0.000125244
ACSF2	Het-W	Het	W	-0.0706928	3.13426	0.838018	0.999706	-0.0981222	3.987	0.764086	0.9999	0.967192	0.989471	-0.0222788	1	0
ACSF2	Ho-Het	Ho	Het	0.462487	3.13426	0.169414	0.297201	0.212983	3.987	0.514648	0.645983	0.70471	0.967192	-0.262482	1	0
ACSF2	Ho-W	Ho	W	0.391794	3.13426	0.256184	0.388966	0.114861	3.987	0.724884	0.812349	0.70471	0.989471	-0.284761	0.999712	-0.000125244
ACSF3	Het-W	Het	W	-0.0666059	3.70696	0.767988	0.999706	-0.17383	3.89468	0.519264	0.9999	0.126859	0.254796	-0.127936	1	0
ACSF3	Ho-Het	Ho	Het	0.172096	3.70696	0.432153	0.578971	0.267176	3.89468	0.321379	0.461346	0.216758	0.126859	0.0898986	1	0
ACSF3	Ho-W	Ho	W	0.10549	3.70696	0.640263	0.744812	0.0933453	3.89468	0.728487	0.815007	0.216758	0.254796	-0.0380378	0.999712	-0.000125244
ACSL1	Het-W	Het	W	-0.0208777	5.12943	0.920732	0.999706	-0.233464	4.99528	0.245401	0.9999	-0.188173	0.0148537	-0.203027	1	0
ACSL1	Ho-Het	Ho	Het	0.133354	5.12943	0.516788	0.653346	0.0821295	4.99528	0.683262	0.782352	-0.240757	-0.188173	-0.0525838	1	0
ACSL1	Ho-W	Ho	W	0.112476	5.12943	0.591886	0.705934	-0.151335	4.99528	0.451491	0.584633	-0.240757	0.0148537	-0.25561	0.999712	-0.000125244
ACSL3	Het-W	Het	W	0.150795	8.02253	0.558286	0.999706	0.0195668	7.62842	0.925496	0.9999	-0.460818	-0.325189	-0.135629	1	0
ACSL3	Ho-Het	Ho	Het	-0.503188	8.02253	0.0511152	0.119956	-0.429419	7.62842	0.0406768	0.0965768	-0.38656	-0.460818	0.0742575	1	0
ACSL3	Ho-W	Ho	W	-0.352393	8.02253	0.171993	0.289855	-0.409853	7.62842	0.0507814	0.113258	-0.38656	-0.325189	-0.0613712	0.999712	-0.000125244
ACSL4	Het-W	Het	W	0.0324309	7.13862	0.899359	0.999706	-0.0219693	6.46542	0.924692	0.9999	-0.79142	-0.726028	-0.0653919	1	0
ACSL4	Ho-Het	Ho	Het	0.0582575	7.13862	0.819919	0.885919	0.33235	6.46542	0.152735	0.265786	-0.516913	-0.79142	0.274507	1	0
ACSL4	Ho-W	Ho	W	0.0906884	7.13862	0.723657	0.809399	0.310381	6.46542	0.181894	0.302612	-0.516913	-0.726028	0.209115	0.999712	0.000125244
ACSL6	Het-W	Het	W	-0.271872	5.31848	0.25445	0.999706	-0.267167	4.39614	0.337181	0.9999	-0.911287	-0.901621	-0.00966635	1	0
ACSL6	Ho-Het	Ho	Het	-0.0926856	5.31848	0.695641	0.799134	-0.156418	4.39614	0.575757	0.697803	-0.972954	-0.911287	-0.0616667	1	0
ACSL6	Ho-W	Ho	W	-0.364558	5.31848	0.127274	0.231764	-0.423585	4.39614	0.129661	0.232748	-0.972954	-0.901621	-0.071333	0.999712	-0.000125244
ACSS1	Het-W	Het	W	-0.516803	2.52515	0.201353	0.999706	-0.0814233	3.28351	0.821336	0.9999	0.927866	0.465047	0.462819	0.51438	0.288716
ACSS1	Ho-Het	Ho	Het	-0.883543	2.52515	0.0306486	0.0808739	-0.842883	3.28351	0.0218102	0.0586243	0.958894	0.927866	0.0310279	1	0
ACSS1	Ho-W	Ho	W	-1.40035	2.52515	0.000797525	0.00421665	-0.924306	3.28351	0.0119837	0.0357993	0.958894	0.465047	0.493847	0.999712	0.000125244
ACSS2	Het-W	Het	W	0.238213	4.90337	0.257243	0.999706	0.168166	5.14036	0.363329	0.9999	0.254394	0.360265	-0.105871	1	0
ACSS2	Ho-Het	Ho	Het	-0.186481	4.90337	0.366989	0.514328	-0.313803	5.14036	0.0907869	0.179625	0.130525	0.254394	-0.123869	1	0
ACSS2	Ho-W	Ho	W	0.0517329	4.90337	0.806236	0.870555	-0.145638	5.14036	0.433879	0.568404	0.130525	0.360265	-0.22974	0.999712	-0.000125244
ACSS3	Het-W	Het	W	0.306623	4.53545	0.507506	0.999706	0.3821	3.94056	0.478274	0.9999	-0.634071	-0.719058	0.0849861	1	0
ACSS3	Ho-Het	Ho	Het	1.24034	4.53545	0.00720318	0.0260343	1.3678	3.94056	0.011894	0.0363085	-0.515113	-0.634071	0.118959	1	0
ACSS3	Ho-W	Ho	W	1.54696	4.53545	0.00100832	0.00507873	1.7499	3.94056	0.00146591	0.00640016	-0.515113	-0.719058	0.203945	0.999712	0.000125244
ACTA2	Het-W	Het	W	-0.000309918	4.20007	0.999407	0.999706	-0.0723261	5.62671	0.852927	0.9999	1.27979	1.36074	-0.0809441	1	0
ACTA2	Ho-Het	Ho	Het	0.00712295	4.20007	0.986528	0.992954	0.3815	5.62671	0.32849	0.469207	1.6526	1.27979	0.372804	1	0
ACTA2	Ho-W	Ho	W	0.00681303	4.20007	0.987228	0.992449	0.309174	5.62671	0.428068	0.563232	1.6526	1.36074	0.291859	0.999712	0.000125244
ACTB	Het-W	Het	W	0.00395989	11.1496	0.986496	0.999706	0.0264662	12.3967	0.915545	0.9999	1.24398	1.221	0.0229716	1	0
ACTB	Ho-Het	Ho	Het	-0.204141	11.1496	0.382951	0.530718	-0.168492	12.3967	0.499716	0.633925	1.27962	1.24398	0.0356457	1	0
ACTB	Ho-W	Ho	W	-0.200181	11.1496	0.392409	0.530128	-0.142026	12.3967	0.569383	0.690128	1.27962	1.221	0.0586173	0.999712	0.000125244
ACTC1	Het-W	Het	W	0.870898	0.565322	0.146102	0.999706	0.713754	2.58857	0.13501	0.9999	1.89739	2.31177	-0.414377	NA	NA
ACTC1	Ho-Het	Ho	Het	-0.89726	0.565322	0.123074	0.23338	-0.0511608	2.58857	0.913614	0.944842	2.79165	1.89739	0.894256	NA	NA
ACTC1	Ho-W	Ho	W	-0.0263626	0.565322	0.964829	0.978015	0.662593	2.58857	0.166093	0.282628	2.79165	2.31177	0.479879	NA	NA
ACTG1	Het-W	Het	W	0.111689	12.0707	0.64427	0.999706	-0.0362264	12.0618	0.882845	0.9999	-0.273945	-0.12595	-0.147995	1	0
ACTG1	Ho-Het	Ho	Het	-0.857218	12.0707	0.000433287	0.00272616	-0.0712471	12.0618	0.771963	0.84801	0.51204	-0.273945	0.785985	0.56724	0.246233
ACTG1	Ho-W	Ho	W	-0.745529	12.0707	0.00217368	0.0094331	-0.107474	12.0618	0.662015	0.764158	0.51204	-0.12595	0.63799	0.999712	0.000125244
ACTG2	Het-W	Het	W	-0.073396	3.45351	0.786807	0.999706	-0.0734901	5.58024	0.760756	0.9999	2.13956	2.1154	0.0241668	1	0
ACTG2	Ho-Het	Ho	Het	-0.847059	3.45351	0.00179192	0.00860812	-0.879041	5.58024	0.000325803	0.00190922	2.10805	2.13956	-0.031518	1	0
ACTG2	Ho-W	Ho	W	-0.920455	3.45351	0.000944691	0.00480866	-0.952531	5.58024	0.000100601	0.000666565	2.10805	2.1154	-0.00735127	0.999712	-0.000125244
ACTL6A	Het-W	Het	W	0.337766	4.67166	0.16189	0.999706	0.406565	5.14314	0.106234	0.9999	0.540676	0.520023	0.0206526	1	0
ACTL6A	Ho-Het	Ho	Het	-0.00492847	4.67166	0.983405	0.991445	-0.139131	5.14314	0.579174	0.700623	0.407766	0.540676	-0.13291	1	0
ACTL6A	Ho-W	Ho	W	0.332837	4.67166	0.168802	0.285889	0.267434	5.14314	0.288634	0.424048	0.407766	0.520023	-0.112257	0.999712	-0.000125244
ACTL6B	Het-W	Het	W	0.0890529	5.34006	0.783158	0.999706	0.00791803	6.27871	0.977894	0.9999	0.887569	0.977032	-0.0894621	1	0
ACTL6B	Ho-Het	Ho	Het	-1.55218	5.34006	2.81311e-06	3.98192e-05	-1.44669	6.27871	7.70923e-07	1.08649e-05	0.995076	0.887569	0.107507	1	0
ACTL6B	Ho-W	Ho	W	-1.46313	5.34006	1.06076e-05	0.000114073	-1.43878	6.27871	8.88736e-07	1.10599e-05	0.995076	0.977032	0.0180448	0.999712	0.000125244
ACTN1	Het-W	Het	W	-0.17014	6.2174	0.633473	0.999706	0.1132	8.10785	0.709394	0.9999	1.66021	1.3404	0.319813	1	0
ACTN1	Ho-Het	Ho	Het	2.29513	6.2174	4.16977e-10	2.00458e-08	2.67494	8.10785	1.0199e-16	1.83864e-14	2.03758	1.66021	0.37737	1	0
ACTN1	Ho-W	Ho	W	2.12499	6.2174	8.38033e-09	2.38775e-07	2.78814	8.10785	7.12998e-18	1.11503e-15	2.03758	1.3404	0.697183	0.911696	0.0401498
ACTN2	Het-W	Het	W	-0.245314	1.39953	0.582891	0.999706	0.276841	1.3564	0.610496	0.9999	-0.00397599	-0.693191	0.689215	0.633639	0.198158
ACTN2	Ho-Het	Ho	Het	-0.675008	1.39953	0.124392	0.235092	-0.268742	1.3564	0.620959	0.735406	0.42152	-0.00397599	0.425496	1	0
ACTN2	Ho-W	Ho	W	-0.920322	1.39953	0.0446399	0.1043	0.00809825	1.3564	0.98818	0.992692	0.42152	-0.693191	1.11471	0.808061	0.092556
ACTN4	Het-W	Het	W	-0.123211	6.59267	0.579661	0.999706	0.0400134	8.40118	0.846828	0.9999	1.84119	1.65694	0.184244	1	0
ACTN4	Ho-Het	Ho	Het	0.618006	6.59267	0.00508216	0.0198515	0.661144	8.40118	0.00146986	0.00662916	1.88315	1.84119	0.0419665	1	0
ACTN4	Ho-W	Ho	W	0.494795	6.59267	0.0262312	0.0687147	0.701158	8.40118	0.000749305	0.00364406	1.88315	1.65694	0.226211	0.999712	0.000125244
ACTR10	Het-W	Het	W	0.096281	6.29245	0.578998	0.999706	0.0137778	6.88634	0.93638	0.9999	0.582832	0.666378	-0.0835452	1	0
ACTR10	Ho-Het	Ho	Het	-0.0269078	6.29245	0.875177	0.924087	-0.0731623	6.88634	0.671789	0.77348	0.537068	0.582832	-0.0457647	1	0
ACTR10	Ho-W	Ho	W	0.0693732	6.29245	0.68962	0.782385	-0.0593846	6.88634	0.73107	0.816564	0.537068	0.666378	-0.12931	0.999712	-0.000125244
ACTR1A	Het-W	Het	W	0.112713	7.5953	0.516854	0.999706	0.0853437	7.98719	0.613676	0.9999	0.467608	0.492584	-0.0249764	1	0
ACTR1A	Ho-Het	Ho	Het	-0.0338582	7.5953	0.84464	0.902563	-0.300398	7.98719	0.0759815	0.156795	0.201717	0.467608	-0.265891	1	0
ACTR1A	Ho-W	Ho	W	0.0788547	7.5953	0.65032	0.752734	-0.215055	7.98719	0.20397	0.3295	0.201717	0.492584	-0.290868	0.999712	-0.000125244
ACTR2	Het-W	Het	W	-0.058508	7.55192	0.769049	0.999706	0.0684555	7.95392	0.677182	0.9999	0.52946	0.393107	0.136354	1	0
ACTR2	Ho-Het	Ho	Het	0.330695	7.55192	0.095151	0.191958	0.097345	7.95392	0.553728	0.67844	0.295923	0.52946	-0.233538	1	0
ACTR2	Ho-W	Ho	W	0.272187	7.55192	0.172097	0.289955	0.165801	7.95392	0.31346	0.450933	0.295923	0.393107	-0.0971839	0.999712	-0.000125244
ACTR3B	Het-W	Het	W	-0.415549	3.77818	0.137511	0.999706	-0.0167316	3.91751	0.959562	0.9999	0.357002	-0.119375	0.476377	1	0
ACTR3B	Ho-Het	Ho	Het	0.0275217	3.77818	0.919699	0.953222	-0.259533	3.91751	0.433262	0.573149	0.0711584	0.357002	-0.285843	1	0
ACTR3B	Ho-W	Ho	W	-0.388027	3.77818	0.166225	0.282519	-0.276264	3.91751	0.404632	0.540731	0.0711584	-0.119375	0.190534	0.999712	0.000125244
ACTR3	Het-W	Het	W	0.16503	7.73485	0.398982	0.999706	-0.00710587	7.87636	0.967287	0.9999	0.0426758	0.221416	-0.17874	1	0
ACTR3	Ho-Het	Ho	Het	0.510477	7.73485	0.00888717	0.030819	0.629773	7.87636	0.000288025	0.00173082	0.162088	0.0426758	0.119412	1	0
ACTR3	Ho-W	Ho	W	0.675507	7.73485	0.000580478	0.00326795	0.622667	7.87636	0.000338334	0.00186716	0.162088	0.221416	-0.0593275	0.999712	-0.000125244
ACTR5	Het-W	Het	W	0.191412	10.8694	0.473048	0.999706	0.0846465	3.59857	0.737043	0.9999	-7.14367	-7.03246	-0.111215	1	0
ACTR5	Ho-Het	Ho	Het	0.691992	10.8694	0.00978152	0.0332454	0.269052	3.59857	0.282633	0.421047	-7.56427	-7.14367	-0.4206	1	0
ACTR5	Ho-W	Ho	W	0.883404	10.8694	0.00101014	0.00508231	0.353698	3.59857	0.160029	0.275086	-7.56427	-7.03246	-0.531815	0.999712	-0.000125244
ACTR6	Het-W	Het	W	0.0299216	5.39492	0.879052	0.999706	0.0588389	5.0782	0.792615	0.9999	-0.199594	-0.199001	-0.000592322	1	0
ACTR6	Ho-Het	Ho	Het	-0.316477	5.39492	0.104713	0.206498	-0.75528	5.0782	0.000857515	0.00422893	-0.637422	-0.199594	-0.437829	1	0
ACTR6	Ho-W	Ho	W	-0.286556	5.39492	0.147003	0.258387	-0.696441	5.0782	0.00213225	0.00872528	-0.637422	-0.199001	-0.438421	0.999712	-0.000125244
ACTR8	Het-W	Het	W	0.148239	6.12983	0.407557	0.999706	-0.0951073	5.49083	0.605129	0.9999	-0.720405	-0.459676	-0.260729	1	0
ACTR8	Ho-Het	Ho	Het	-0.345809	6.12983	0.0515725	0.120876	-0.378968	5.49083	0.0406907	0.096592	-0.75362	-0.720405	-0.0332152	1	0
ACTR8	Ho-W	Ho	W	-0.19757	6.12983	0.271394	0.404629	-0.474075	5.49083	0.0105312	0.0322318	-0.75362	-0.459676	-0.293944	0.999712	-0.000125244
ACTRT3	Het-W	Het	W	-0.364592	0.96093	0.587034	0.999706	0.550235	0.770777	0.401595	0.9999	0.638117	-0.392151	1.03027	NA	NA
ACTRT3	Ho-Het	Ho	Het	4.13149	0.96093	2.59607e-16	4.81385e-14	3.17483	0.770777	1.37601e-08	3.46807e-07	-0.179753	0.638117	-0.81787	NA	NA
ACTRT3	Ho-W	Ho	W	3.76689	0.96093	8.12078e-13	6.54706e-11	3.72507	0.770777	3.55216e-10	1.14694e-08	-0.179753	-0.392151	0.212398	NA	NA
ACVR1B	Het-W	Het	W	-0.168031	6.39693	0.45289	0.999706	-0.00771026	6.38663	0.970744	0.9999	0.139958	-0.0334458	0.173404	1	0
ACVR1B	Ho-Het	Ho	Het	-0.887296	6.39693	7.81662e-05	0.000663135	-1.37136	6.38663	1.96241e-10	8.57644e-09	-0.340507	0.139958	-0.480465	1	0
ACVR1B	Ho-W	Ho	W	-1.05533	6.39693	3.324e-06	4.12876e-05	-1.37907	6.38663	1.59537e-10	5.689e-09	-0.340507	-0.0334458	-0.307062	0.999712	-0.000125244
ACVR1	Het-W	Het	W	0.0949679	4.4616	0.698028	0.999706	-0.00201407	5.15233	0.991871	0.9999	0.599913	0.607654	-0.00774022	1	0
ACVR1	Ho-Het	Ho	Het	1.01024	4.4616	1.70148e-05	0.000185746	1.18232	5.15233	2.02638e-09	6.55426e-08	0.768719	0.599913	0.168806	1	0
ACVR1	Ho-W	Ho	W	1.10521	4.4616	6.24321e-06	7.15873e-05	1.18031	5.15233	2.28692e-09	6.11081e-08	0.768719	0.607654	0.161066	0.999712	0.000125244
ACVR2A	Het-W	Het	W	0.0784705	7.13976	0.711392	0.999706	0.0862717	6.4377	0.723198	0.9999	-0.607491	-0.609504	0.00201323	1	0
ACVR2A	Ho-Het	Ho	Het	-1.02005	7.13976	1.87277e-06	2.82329e-05	-1.56783	6.4377	3.91768e-10	1.60922e-08	-1.15325	-0.607491	-0.545757	1	0
ACVR2A	Ho-W	Ho	W	-0.941584	7.13976	1.13471e-05	0.000120824	-1.48156	6.4377	3.16614e-09	8.13792e-08	-1.15325	-0.609504	-0.543744	0.999712	-0.000125244
ACVR2B	Het-W	Het	W	0.0905701	8.15861	0.729305	0.999706	0.133278	5.25041	0.628715	0.9999	-2.83081	-2.86838	0.0375662	1	0
ACVR2B	Ho-Het	Ho	Het	-1.3864	8.15861	1.99246e-07	4.13795e-06	-1.86677	5.25041	8.67086e-11	4.15305e-09	-3.3071	-2.83081	-0.476292	1	0
ACVR2B	Ho-W	Ho	W	-1.29583	8.15861	1.13731e-06	1.62395e-05	-1.73349	5.25041	1.5413e-09	4.31744e-08	-3.3071	-2.86838	-0.438726	0.999712	-0.000125244
ACVRL1	Het-W	Het	W	-0.414327	0.57236	0.305807	0.999706	-0.22274	0.13184	0.734019	0.9999	-0.336159	-0.602411	0.266252	1	0
ACVRL1	Ho-Het	Ho	Het	0.437379	0.57236	0.257532	0.40192	0.07436	0.13184	0.910121	0.942356	-0.702112	-0.336159	-0.365953	1	0
ACVRL1	Ho-W	Ho	W	0.0230522	0.57236	0.95341	0.970685	-0.14838	0.13184	0.82163	0.881823	-0.702112	-0.602411	-0.0997012	0.999712	-0.000125244
ACY1	Het-W	Het	W	0.08373	3.25269	0.797651	0.999706	0.0218367	4.49867	0.940749	0.9999	1.22852	1.26587	-0.0373487	1	0
ACY1	Ho-Het	Ho	Het	0.908085	3.25269	0.00379065	0.0156796	0.982211	4.49867	0.000826508	0.00409938	1.29167	1.22852	0.0631508	1	0
ACY1	Ho-W	Ho	W	0.991815	3.25269	0.0023098	0.00992178	1.00405	4.49867	0.000638506	0.00317662	1.29167	1.26587	0.0258022	0.999712	0.000125244
ACYP2	Het-W	Het	W	0.061662	3.43046	0.805762	0.999706	0.124372	4.10349	0.646118	0.9999	0.795876	0.662969	0.132908	1	0
ACYP2	Ho-Het	Ho	Het	0.408576	3.43046	0.087408	0.180117	0.195181	4.10349	0.469633	0.606069	0.575158	0.795876	-0.220718	1	0
ACYP2	Ho-W	Ho	W	0.470238	3.43046	0.0599904	0.13087	0.319553	4.10349	0.237864	0.369197	0.575158	0.662969	-0.0878108	0.999712	-0.000125244
ADA	Het-W	Het	W	0.0125391	2.08733	0.974575	0.999706	-0.774803	2.40426	0.0451697	0.9999	0.0653202	0.891759	-0.826438	0.0294677	-1.53065
ADA	Ho-Het	Ho	Het	1.10523	2.08733	0.00278203	0.0122368	1.26771	2.40426	0.00101927	0.00486645	0.200034	0.0653202	0.134714	1	0
ADA	Ho-W	Ho	W	1.11777	2.08733	0.00366269	0.0143544	0.492906	2.40426	0.188688	0.311124	0.200034	0.891759	-0.691725	0.896325	-0.0475347
ADAL	Het-W	Het	W	0.114015	4.69126	0.546409	0.999706	-0.246125	3.56791	0.361501	0.9999	-1.21433	-0.821132	-0.393196	1	0
ADAL	Ho-Het	Ho	Het	0.37329	4.69126	0.0415512	0.102868	0.295966	3.56791	0.27225	0.409859	-1.29531	-1.21433	-0.0809787	1	0
ADAL	Ho-W	Ho	W	0.487306	4.69126	0.00980035	0.0314095	0.0498408	3.56791	0.852842	0.905364	-1.29531	-0.821132	-0.474174	0.999712	-0.000125244
ADAM10	Het-W	Het	W	0.0552518	6.79721	0.73648	0.999706	0.046804	6.59748	0.762628	0.9999	-0.13324	-0.120232	-0.0130085	1	0
ADAM10	Ho-Het	Ho	Het	-0.164721	6.79721	0.311886	0.459458	-0.402373	6.59748	0.00972356	0.0309494	-0.371703	-0.13324	-0.238462	1	0
ADAM10	Ho-W	Ho	W	-0.109469	6.79721	0.505721	0.634718	-0.355569	6.59748	0.0224139	0.0590846	-0.371703	-0.120232	-0.251471	0.999712	-0.000125244
ADAM11	Het-W	Het	W	-0.273797	3.11336	0.390963	0.999706	-0.0761612	2.86243	0.811473	0.9999	-0.108657	-0.363204	0.254547	1	0
ADAM11	Ho-Het	Ho	Het	-0.305322	3.11336	0.330062	0.478575	-0.651075	2.86243	0.0458189	0.105767	-0.449083	-0.108657	-0.340426	1	0
ADAM11	Ho-W	Ho	W	-0.579119	3.11336	0.0721479	0.150656	-0.727236	2.86243	0.0258127	0.0661504	-0.449083	-0.363204	-0.0858783	0.999712	-0.000125244
ADAM12	Het-W	Het	W	-0.132507	4.22424	0.700679	0.999706	0.0762106	3.6836	0.841631	0.9999	-0.279155	-0.532267	0.253112	1	0
ADAM12	Ho-Het	Ho	Het	1.17005	4.22424	0.000559131	0.00333231	0.775444	3.6836	0.0416432	0.0982452	-0.684813	-0.279155	-0.405658	1	0
ADAM12	Ho-W	Ho	W	1.03754	4.22424	0.00266489	0.0111473	0.851654	3.6836	0.0255334	0.0656803	-0.684813	-0.532267	-0.152546	0.999712	-0.000125244
ADAM15	Het-W	Het	W	-0.228531	5.26353	0.257503	0.999706	-0.162433	5.25472	0.487297	0.9999	0.242154	0.166421	0.0757332	1	0
ADAM15	Ho-Het	Ho	Het	0.21442	5.26353	0.280084	0.426051	-0.542166	5.25472	0.0214755	0.0579887	-0.518968	0.242154	-0.761122	0.812375	-0.0902432
ADAM15	Ho-W	Ho	W	-0.0141113	5.26353	0.944215	0.964881	-0.704599	5.25472	0.00282813	0.0109253	-0.518968	0.166421	-0.685389	0.964041	-0.0159044
ADAM17	Het-W	Het	W	0.0802633	7.09449	0.668996	0.999706	0.010845	6.57452	0.95145	0.9999	-0.363557	-0.284533	-0.0790238	1	0
ADAM17	Ho-Het	Ho	Het	0.774806	7.09449	3.44359e-05	0.000337341	0.368413	6.57452	0.0384877	0.0925644	-0.771532	-0.363557	-0.407975	1	0
ADAM17	Ho-W	Ho	W	0.855069	7.09449	5.80655e-06	6.71738e-05	0.379258	6.57452	0.0332171	0.0807412	-0.771532	-0.284533	-0.486998	0.999712	-0.000125244
ADAM19	Het-W	Het	W	0.0942568	4.52836	0.647682	0.999706	0.147274	3.75516	0.547395	0.9999	-0.830152	-0.894324	0.0641717	1	0
ADAM19	Ho-Het	Ho	Het	-0.299534	4.52836	0.138287	0.25497	-0.0888456	3.75516	0.71653	0.80734	-0.61319	-0.830152	0.216962	1	0
ADAM19	Ho-W	Ho	W	-0.205278	4.52836	0.322989	0.459139	0.0584279	3.75516	0.812254	0.87505	-0.61319	-0.894324	0.281134	0.999712	0.000125244
ADAM22	Het-W	Het	W	0.0126667	6.03678	0.946243	0.999706	0.0148964	4.96925	0.947355	0.9999	-1.03249	-1.03472	0.00222268	1	0
ADAM22	Ho-Het	Ho	Het	-0.665095	6.03678	0.000385936	0.00248821	-0.85373	4.96925	0.000196644	0.00126171	-1.21441	-1.03249	-0.181914	1	0
ADAM22	Ho-W	Ho	W	-0.652428	6.03678	0.000578029	0.00325784	-0.838834	4.96925	0.00025841	0.00148152	-1.21441	-1.03472	-0.179691	0.999712	-0.000125244
ADAM23	Het-W	Het	W	-0.0323034	5.56848	0.901736	0.999706	-0.00207678	4.85093	0.993223	0.9999	-0.625939	-0.669132	0.043193	1	0
ADAM23	Ho-Het	Ho	Het	-0.663364	5.56848	0.0110048	0.0365504	-1.07935	4.85093	1.5654e-05	0.000148245	-1.03736	-0.625939	-0.411417	1	0
ADAM23	Ho-W	Ho	W	-0.695667	5.56848	0.00834068	0.0276758	-1.08142	4.85093	1.53792e-05	0.000134516	-1.03736	-0.669132	-0.368224	0.999712	-0.000125244
ADAM33	Het-W	Het	W	-0.119792	0.855076	0.795889	0.999706	0.299033	0.794268	0.651449	0.9999	0.134134	-0.693427	0.82756	1	0
ADAM33	Ho-Het	Ho	Het	0.513595	0.855076	0.223004	0.361779	0.31564	0.794268	0.628506	0.740877	-0.0847922	0.134134	-0.218926	1	0
ADAM33	Ho-W	Ho	W	0.393803	0.855076	0.38321	0.521719	0.614672	0.794268	0.35182	0.490507	-0.0847922	-0.693427	0.608635	0.999712	0.000125244
ADAMTS10	Het-W	Het	W	-0.112838	4.37165	0.693133	0.999706	0.156453	3.76863	0.58797	0.9999	-0.496578	-0.770195	0.273617	1	0
ADAMTS10	Ho-Het	Ho	Het	-1.5745	4.37165	8.38294e-08	1.93958e-06	-1.66626	3.76863	3.92903e-08	8.62924e-07	-0.576705	-0.496578	-0.0801274	1	0
ADAMTS10	Ho-W	Ho	W	-1.68734	4.37165	1.46169e-08	3.77943e-07	-1.5098	3.76863	6.32141e-07	8.27971e-06	-0.576705	-0.770195	0.19349	0.999712	0.000125244
ADAMTS12	Het-W	Het	W	-0.112857	3.82579	0.717037	0.999706	-0.145782	3.34785	0.69155	0.9999	-0.4429	-0.448912	0.00601171	1	0
ADAMTS12	Ho-Het	Ho	Het	-0.479015	3.82579	0.119889	0.228785	-0.702799	3.34785	0.0595037	0.129612	-0.67736	-0.4429	-0.234459	1	0
ADAMTS12	Ho-W	Ho	W	-0.591872	3.82579	0.0599144	0.13077	-0.848581	3.34785	0.0229172	0.0601182	-0.67736	-0.448912	-0.228448	0.999712	-0.000125244
ADAMTS13	Het-W	Het	W	-0.0601218	2.72884	0.838513	0.999706	0.588337	1.46595	0.198637	0.9999	-1.28936	-2.0675	0.778134	0.699032	0.155503
ADAMTS13	Ho-Het	Ho	Het	-0.585981	2.72884	0.0418978	0.103568	-0.0308744	1.46595	0.945148	0.964677	-0.728978	-1.28936	0.560386	1	0
ADAMTS13	Ho-W	Ho	W	-0.646102	2.72884	0.0317797	0.0797101	0.557462	1.46595	0.225179	0.354841	-0.728978	-2.0675	1.33852	0.568941	0.244933
ADAMTS14	Het-W	Het	W	0.0417714	1.09498	0.934957	0.999706	0.83538	0.453755	0.285858	0.9999	0.240861	-0.713854	0.954715	0.25802	0.588347
ADAMTS14	Ho-Het	Ho	Het	2.49341	1.09498	1.40791e-08	4.14392e-07	1.31977	0.453755	0.076382	0.157421	-0.956406	0.240861	-1.19727	0.0275211	-1.56033
ADAMTS14	Ho-W	Ho	W	2.53518	1.09498	9.0003e-08	1.83397e-06	2.15515	0.453755	0.0057423	0.0195939	-0.956406	-0.713854	-0.242552	0.947169	-0.0235726
ADAMTS15	Het-W	Het	W	0.239845	3.98549	0.430652	0.999706	-0.0108465	4.21529	0.971215	0.9999	0.170863	0.468123	-0.29726	1	0
ADAMTS15	Ho-Het	Ho	Het	0.941004	3.98549	0.00152547	0.00754598	0.997358	4.21529	0.000904319	0.00442445	0.21966	0.170863	0.0487966	1	0
ADAMTS15	Ho-W	Ho	W	1.18085	3.98549	0.000108528	0.000811927	0.986511	4.21529	0.00102811	0.00475629	0.21966	0.468123	-0.248463	0.999712	-0.000125244
ADAMTS16	Het-W	Het	W	0.268709	2.38322	0.536254	0.999706	0.308458	2.30045	0.585364	0.9999	0.0929919	0.0222299	0.0707621	1	0
ADAMTS16	Ho-Het	Ho	Het	1.66818	2.38322	4.812e-05	0.000443922	1.51535	2.30045	0.00721905	0.024169	-0.0936854	0.0929919	-0.186677	1	0
ADAMTS16	Ho-W	Ho	W	1.93689	2.38322	7.93836e-06	8.83704e-05	1.82381	2.30045	0.00137718	0.00607194	-0.0936854	0.0222299	-0.115915	0.999712	-0.000125244
ADAMTS17	Het-W	Het	W	-0.174457	1.63766	0.619977	0.999706	0.229936	1.48718	0.647613	0.9999	0.133509	-0.437154	0.570662	0.545998	0.262809
ADAMTS17	Ho-Het	Ho	Het	0.00271868	1.63766	0.993632	0.996087	-0.570129	1.48718	0.262556	0.399856	-0.438621	0.133509	-0.57213	1	0
ADAMTS17	Ho-W	Ho	W	-0.171738	1.63766	0.62795	0.735565	-0.340193	1.48718	0.506414	0.634697	-0.438621	-0.437154	-0.00146727	0.999712	-0.000125244
ADAMTS1	Het-W	Het	W	0.225635	3.89301	0.454845	0.999706	0.078073	4.34969	0.829481	0.9999	0.420972	0.607463	-0.186491	1	0
ADAMTS1	Ho-Het	Ho	Het	1.96202	3.89301	1.6469e-11	1.1555e-09	2.0293	4.34969	4.01082e-08	8.77122e-07	0.486827	0.420972	0.065855	1	0
ADAMTS1	Ho-W	Ho	W	2.18765	3.89301	5.98413e-13	5.14397e-11	2.10737	4.34969	1.35541e-08	2.92128e-07	0.486827	0.607463	-0.120636	0.999712	-0.000125244
ADAMTS2	Het-W	Het	W	-0.174693	1.12959	0.677524	0.999706	-0.360243	1.4955	0.534948	0.9999	0.158538	0.340637	-0.182099	1	0
ADAMTS2	Ho-Het	Ho	Het	-0.47334	1.12959	0.25716	0.401536	0.0253361	1.4955	0.965398	0.977828	0.670016	0.158538	0.511478	1	0
ADAMTS2	Ho-W	Ho	W	-0.648033	1.12959	0.133116	0.239347	-0.334907	1.4955	0.564957	0.686238	0.670016	0.340637	0.329379	0.999712	0.000125244
ADAMTS3	Het-W	Het	W	-0.219188	4.76828	0.334206	0.999706	-0.312435	4.07537	0.250064	0.9999	-0.638155	-0.540879	-0.0972759	1	0
ADAMTS3	Ho-Het	Ho	Het	-0.587422	4.76828	0.00952641	0.0325917	-1.09375	4.07537	9.38183e-05	0.000673541	-1.14321	-0.638155	-0.505055	1	0
ADAMTS3	Ho-W	Ho	W	-0.80661	4.76828	0.000453607	0.00265337	-1.40619	4.07537	5.54947e-07	7.38731e-06	-1.14321	-0.540879	-0.602331	0.999712	-0.000125244
ADAMTS4	Het-W	Het	W	0.0770131	2.47317	0.795288	0.999706	0.137258	2.41691	0.729108	0.9999	-0.851445	-0.996836	0.145391	1	0
ADAMTS4	Ho-Het	Ho	Het	0.823978	2.47317	0.00271427	0.0119834	2.22141	2.41691	6.91703e-09	1.91028e-07	0.543746	-0.851445	1.39519	0.0333119	1.4774
ADAMTS4	Ho-W	Ho	W	0.900991	2.47317	0.0019881	0.00878565	2.35867	2.41691	1.24221e-09	3.59106e-08	0.543746	-0.996836	1.54058	0.0825085	1.0835
ADAMTS5	Het-W	Het	W	0.00430331	3.18736	0.989619	0.999706	0.286	2.52505	0.501261	0.9999	-0.588811	-0.890611	0.3018	1	0
ADAMTS5	Ho-Het	Ho	Het	2.49069	3.18736	1.45047e-15	2.26833e-13	2.48488	2.52505	1.99864e-09	6.4856e-08	-0.601518	-0.588811	-0.0127067	1	0
ADAMTS5	Ho-W	Ho	W	2.49499	3.18736	2.48711e-14	2.83181e-12	2.77088	2.52505	5.86371e-11	2.3491e-09	-0.601518	-0.890611	0.289093	0.999712	0.000125244
ADAMTS6	Het-W	Het	W	0.137214	4.1918	0.580871	0.999706	-0.314158	0.504067	0.558831	0.9999	-4.22936	-3.68992	-0.539443	0.649767	-0.187242
ADAMTS6	Ho-Het	Ho	Het	0.392009	4.1918	0.106295	0.208983	0.984617	0.504067	0.0607852	0.13163	-3.62158	-4.22936	0.607778	1	0
ADAMTS6	Ho-W	Ho	W	0.529223	4.1918	0.0329698	0.0822187	0.670458	0.504067	0.197828	0.322063	-3.62158	-3.68992	0.0683348	0.999712	0.000125244
ADAMTS7	Het-W	Het	W	-0.196294	4.12974	0.528634	0.999706	0.190389	5.6107	0.41359	0.9999	1.60352	1.16892	0.434597	0.87951	0.055759
ADAMTS7	Ho-Het	Ho	Het	-1.1355	4.12974	0.000287477	0.00195569	-1.04989	5.6107	9.10955e-06	9.3398e-05	1.69554	1.60352	0.0920202	1	0
ADAMTS7	Ho-W	Ho	W	-1.3318	4.12974	3.09641e-05	0.000282045	-0.859498	5.6107	0.000274164	0.00155876	1.69554	1.16892	0.526617	0.999712	0.000125244
ADAMTS8	Het-W	Het	W	0.0895234	0.35036	0.846111	0.999706	0.368887	0.239018	0.570257	0.9999	0.20871	-0.270609	0.47932	1	0
ADAMTS8	Ho-Het	Ho	Het	0.17211	0.35036	0.688278	0.793133	-0.65996	0.239018	0.315273	0.455191	-0.579189	0.20871	-0.7879	0.55807	-0.253311
ADAMTS8	Ho-W	Ho	W	0.261634	0.35036	0.569867	0.68853	-0.291072	0.239018	0.662776	0.764764	-0.579189	-0.270609	-0.30858	0.999712	-0.000125244
ADAMTS9	Het-W	Het	W	-0.176281	4.67914	0.509866	0.999706	0.0355827	2.91525	0.929404	0.9999	-1.68063	-1.91068	0.23005	1	0
ADAMTS9	Ho-Het	Ho	Het	3.03582	4.67914	2.28018e-30	4.93279e-27	3.01185	2.91525	2.39994e-14	2.73256e-12	-1.74027	-1.68063	-0.0596396	1	0
ADAMTS9	Ho-W	Ho	W	2.85954	4.67914	4.67479e-26	4.04525e-23	3.04743	2.91525	1.42959e-14	1.2208e-12	-1.74027	-1.91068	0.170411	0.999712	0.000125244
ADAMTSL1	Het-W	Het	W	-0.0623196	4.84812	0.823448	0.999706	-0.0793626	5.40047	0.826267	0.9999	0.543264	0.56732	-0.0240555	1	0
ADAMTSL1	Ho-Het	Ho	Het	0.465138	4.84812	0.0915983	0.186501	0.49413	5.40047	0.172223	0.29153	0.568987	0.543264	0.0257232	1	0
ADAMTSL1	Ho-W	Ho	W	0.402818	4.84812	0.149062	0.260934	0.414768	5.40047	0.251432	0.384539	0.568987	0.56732	0.00166766	0.999712	0.000125244
ADAMTSL2	Het-W	Het	W	0.0570834	1.13454	0.879137	0.999706	-0.310634	0.47736	0.612321	0.9999	-0.874023	-0.585663	-0.28836	1	0
ADAMTSL2	Ho-Het	Ho	Het	-0.200971	1.13454	0.578647	0.705789	-0.083538	0.47736	0.89311	0.931729	-0.75485	-0.874023	0.119172	1	0
ADAMTSL2	Ho-W	Ho	W	-0.143888	1.13454	0.707148	0.796608	-0.394172	0.47736	0.52281	0.64982	-0.75485	-0.585663	-0.169188	0.999712	-0.000125244
ADAMTSL4	Het-W	Het	W	0.707454	0.957164	0.225931	0.999706	0.533608	2.41881	0.312563	0.9999	1.47087	1.58532	-0.114452	1	0
ADAMTSL4	Ho-Het	Ho	Het	0.428159	0.957164	0.427078	0.574663	0.676105	2.41881	0.195029	0.319995	1.69888	1.47087	0.228014	1	0
ADAMTSL4	Ho-W	Ho	W	1.13561	0.957164	0.0516909	0.116849	1.20971	2.41881	0.0223105	0.0588598	1.69888	1.58532	0.113561	0.999712	0.000125244
ADAP1	Het-W	Het	W	-0.0583601	5.14144	0.843382	0.999706	-0.235458	4.2405	0.525084	0.9999	-0.935942	-0.757788	-0.178154	1	0
ADAP1	Ho-Het	Ho	Het	-1.18013	5.14144	7.90468e-05	0.000669294	-1.55487	4.2405	5.03727e-05	0.000397953	-1.30507	-0.935942	-0.369133	1	0
ADAP1	Ho-W	Ho	W	-1.23849	5.14144	3.99793e-05	0.000347809	-1.79033	4.2405	3.46302e-06	3.62793e-05	-1.30507	-0.757788	-0.547287	0.999712	-0.000125244
ADARB1	Het-W	Het	W	0.158497	5.08261	0.556362	0.999706	0.23517	4.26883	0.401429	0.9999	-0.779309	-0.866984	0.0876753	1	0
ADARB1	Ho-Het	Ho	Het	0.41345	5.08261	0.117866	0.225882	0.373995	4.26883	0.179458	0.301068	-0.8136	-0.779309	-0.0342909	1	0
ADARB1	Ho-W	Ho	W	0.571946	5.08261	0.0338404	0.083892	0.609165	4.26883	0.0298258	0.0742784	-0.8136	-0.866984	0.0533844	0.999712	0.000125244
ADARB2	Het-W	Het	W	-0.59694	3.12134	0.0997069	0.999706	-0.565105	3.08031	0.178471	0.9999	-0.0165972	-0.0439701	0.0273729	1	0
ADARB2	Ho-Het	Ho	Het	-1.56088	3.12134	3.56403e-05	0.000346006	-1.95303	3.08031	1.3212e-05	0.000129526	-0.39989	-0.0165972	-0.383292	1	0
ADARB2	Ho-W	Ho	W	-2.15782	3.12134	2.08144e-08	5.1461e-07	-2.51814	3.08031	2.85069e-08	5.48178e-07	-0.39989	-0.0439701	-0.35592	0.999712	-0.000125244
ADAR	Het-W	Het	W	-0.0578638	8.00112	0.775846	0.999706	-0.126491	8.13005	0.453175	0.9999	0.0642957	0.127602	-0.0633061	1	0
ADAR	Ho-Het	Ho	Het	0.0995777	8.00112	0.622756	0.741057	0.219684	8.13005	0.192708	0.317027	0.184487	0.0642957	0.120192	1	0
ADAR	Ho-W	Ho	W	0.0417138	8.00112	0.837371	0.893324	0.0931936	8.13005	0.5804	0.698552	0.184487	0.127602	0.0568856	0.999712	0.000125244
ADAT1	Het-W	Het	W	0.141975	5.05927	0.479388	0.999706	-0.153435	3.72146	0.531274	0.9999	-1.54225	-1.24738	-0.294861	1	0
ADAT1	Ho-Het	Ho	Het	-0.022816	5.05927	0.907555	0.946494	0.268125	3.72146	0.273222	0.410971	-1.25186	-1.54225	0.290383	1	0
ADAT1	Ho-W	Ho	W	0.119159	5.05927	0.553424	0.674713	0.11469	3.72146	0.638827	0.745279	-1.25186	-1.24738	-0.00447834	0.999712	-0.000125244
ADAT2	Het-W	Het	W	-0.225595	3.43424	0.317902	0.999706	-0.281357	1.5253	0.493059	0.9999	-1.90827	-1.86705	-0.0412167	1	0
ADAT2	Ho-Het	Ho	Het	0.0794073	3.43424	0.717738	0.814357	-0.21413	1.5253	0.608277	0.72555	-2.19682	-1.90827	-0.288551	1	0
ADAT2	Ho-W	Ho	W	-0.146188	3.43424	0.518394	0.64474	-0.495486	1.5253	0.23398	0.364725	-2.19682	-1.86705	-0.329767	0.999712	-0.000125244
ADCK1	Het-W	Het	W	0.0892406	2.71693	0.745129	0.999706	-0.0467692	3.75518	0.869418	0.9999	0.99327	1.12641	-0.133143	1	0
ADCK1	Ho-Het	Ho	Het	-0.237246	2.71693	0.373063	0.520796	-0.174243	3.75518	0.541847	0.667982	1.06005	0.99327	0.0667784	1	0
ADCK1	Ho-W	Ho	W	-0.148006	2.71693	0.594102	0.707602	-0.221013	3.75518	0.439453	0.573546	1.06005	1.12641	-0.0663644	0.999712	-0.000125244
ADCK2	Het-W	Het	W	0.123743	5.11013	0.502178	0.999706	0.0277658	4.19299	0.912796	0.9999	-0.839442	-0.714696	-0.124746	1	0
ADCK2	Ho-Het	Ho	Het	0.388815	5.11013	0.0304421	0.0804436	0.0996813	4.19299	0.693788	0.789806	-1.13051	-0.839442	-0.291064	1	0
ADCK2	Ho-W	Ho	W	0.512558	5.11013	0.00539364	0.0194984	0.127447	4.19299	0.615326	0.726679	-1.13051	-0.714696	-0.415811	0.999712	-0.000125244
ADCK3	Het-W	Het	W	0.0375293	5.06413	0.849685	0.999706	-0.029527	5.81061	0.870868	0.9999	0.711772	0.801209	-0.0894363	1	0
ADCK3	Ho-Het	Ho	Het	-0.94489	5.06413	2.10223e-06	3.09376e-05	-0.922471	5.81061	5.95948e-07	8.81627e-06	0.736308	0.711772	0.0245353	1	0
ADCK3	Ho-W	Ho	W	-0.90736	5.06413	7.07823e-06	7.98712e-05	-0.951998	5.81061	2.64995e-07	3.77567e-06	0.736308	0.801209	-0.0649011	0.999712	-0.000125244
ADCK4	Het-W	Het	W	0.0469283	4.37287	0.819762	0.999706	0.0215792	4.88798	0.911079	0.9999	0.416848	0.410702	0.00614634	1	0
ADCK4	Ho-Het	Ho	Het	-0.13898	4.37287	0.488282	0.628461	0.1411	4.88798	0.464349	0.601162	0.699452	0.416848	0.282604	1	0
ADCK4	Ho-W	Ho	W	-0.0920518	4.37287	0.656597	0.757297	0.162679	4.88798	0.400015	0.53705	0.699452	0.410702	0.28875	0.999712	0.000125244
ADCK5	Het-W	Het	W	-0.113952	1.64619	0.733119	0.999706	0.0831267	2.05194	0.815523	0.9999	0.530102	0.235049	0.295053	1	0
ADCK5	Ho-Het	Ho	Het	-0.309977	1.64619	0.342229	0.490399	-0.488193	2.05194	0.177019	0.297823	0.36196	0.530102	-0.168142	1	0
ADCK5	Ho-W	Ho	W	-0.423929	1.64619	0.213683	0.340069	-0.405066	2.05194	0.265281	0.399877	0.36196	0.235049	0.126912	0.999712	0.000125244
ADCY1	Het-W	Het	W	-0.134648	6.69402	0.585462	0.999706	-0.14486	3.71586	0.698462	0.9999	-2.94737	-2.94334	-0.00402893	1	0
ADCY1	Ho-Het	Ho	Het	-0.8213	6.69402	0.000918482	0.00499242	-1.08348	3.71586	0.00461019	0.0168993	-3.2066	-2.94737	-0.259228	1	0
ADCY1	Ho-W	Ho	W	-0.955948	6.69402	0.000127603	0.000926334	-1.22834	3.71586	0.00135433	0.00599155	-3.2066	-2.94334	-0.263257	0.999712	-0.000125244
ADCY2	Het-W	Het	W	-0.0876835	7.24791	0.676049	0.999706	-0.236312	6.77274	0.259469	0.9999	-0.386841	-0.238897	-0.147944	1	0
ADCY2	Ho-Het	Ho	Het	0.261983	7.24791	0.209772	0.345627	-0.166217	6.77274	0.428242	0.56842	-0.815959	-0.386841	-0.429118	1	0
ADCY2	Ho-W	Ho	W	0.174299	7.24791	0.406194	0.543099	-0.402529	6.77274	0.0552354	0.120822	-0.815959	-0.238897	-0.577062	0.999712	-0.000125244
ADCY3	Het-W	Het	W	-0.183772	4.39967	0.40802	0.999706	-0.198739	4.42848	0.393531	0.9999	0.0393889	0.0143548	0.0250341	1	0
ADCY3	Ho-Het	Ho	Het	-0.113929	4.39967	0.600456	0.723535	-0.170416	4.42848	0.466889	0.603788	-0.0161795	0.0393889	-0.0555683	1	0
ADCY3	Ho-W	Ho	W	-0.297701	4.39967	0.182007	0.301721	-0.369155	4.42848	0.114871	0.212397	-0.0161795	0.0143548	-0.0305343	0.999712	-0.000125244
ADCY5	Het-W	Het	W	-0.116334	5.02615	0.695749	0.999706	-0.0259763	3.46636	0.926657	0.9999	-1.55953	-1.67899	0.119459	1	0
ADCY5	Ho-Het	Ho	Het	-0.680672	5.02615	0.0214094	0.0613316	-0.661166	3.46636	0.0213158	0.0576656	-1.5289	-1.55953	0.0306348	1	0
ADCY5	Ho-W	Ho	W	-0.797006	5.02615	0.00795819	0.0266924	-0.687143	3.46636	0.0169797	0.0473563	-1.5289	-1.67899	0.150094	0.999712	0.000125244
ADCY6	Het-W	Het	W	-0.119231	5.52865	0.568747	0.999706	0.00823701	5.02502	0.969115	0.9999	-0.508584	-0.662085	0.153501	1	0
ADCY6	Ho-Het	Ho	Het	-0.109597	5.52865	0.595141	0.719024	0.0441444	5.02502	0.835532	0.89228	-0.357703	-0.508584	0.150881	1	0
ADCY6	Ho-W	Ho	W	-0.228828	5.52865	0.275172	0.408725	0.0523815	5.02502	0.805591	0.870293	-0.357703	-0.662085	0.304382	0.999712	0.000125244
ADCY7	Het-W	Het	W	-0.130891	5.028	0.59658	0.999706	-0.269779	4.2996	0.426078	0.9999	-0.720981	-0.582766	-0.138215	1	0
ADCY7	Ho-Het	Ho	Het	-0.880997	5.028	0.000387137	0.00249258	-1.31713	4.2996	0.000157457	0.00104542	-1.15465	-0.720981	-0.433666	1	0
ADCY7	Ho-W	Ho	W	-1.01189	5.028	5.6954e-05	0.000470269	-1.58691	4.2996	5.91003e-06	5.79836e-05	-1.15465	-0.582766	-0.571881	0.999712	-0.000125244
ADCY8	Het-W	Het	W	0.55607	2.61288	0.340794	0.999706	0.190455	1.77617	0.766211	0.9999	-0.836067	-0.48156	-0.354507	1	0
ADCY8	Ho-Het	Ho	Het	-0.747464	2.61288	0.194921	0.328187	-1.4035	1.77617	0.0336974	0.0830123	-1.49518	-0.836067	-0.659113	1	0
ADCY8	Ho-W	Ho	W	-0.191394	2.61288	0.744035	0.82494	-1.21305	1.77617	0.0660082	0.138773	-1.49518	-0.48156	-1.01362	0.740104	-0.130707
ADCY9	Het-W	Het	W	-0.0227152	4.91222	0.90507	0.999706	0.110284	4.20939	0.597275	0.9999	-0.675252	-0.83106	0.155808	1	0
ADCY9	Ho-Het	Ho	Het	-0.0885018	4.91222	0.634616	0.750495	-0.0449463	4.20939	0.829371	0.88866	-0.630951	-0.675252	0.0443011	1	0
ADCY9	Ho-W	Ho	W	-0.111217	4.91222	0.560604	0.680617	0.0653382	4.20939	0.755163	0.833221	-0.630951	-0.83106	0.200109	0.999712	0.000125244
ADCYAP1	Het-W	Het	W	0.27049	0.918657	0.590738	0.999706	0.651341	0.582575	0.352896	0.9999	0.251666	0.159473	0.0921937	NA	NA
ADCYAP1	Ho-Het	Ho	Het	0.926248	0.918657	0.0466409	0.111924	-0.34662	0.582575	0.617268	0.732506	-1.02171	0.251666	-1.27337	NA	NA
ADCYAP1	Ho-W	Ho	W	1.19674	0.918657	0.0148223	0.0438253	0.304721	0.582575	0.66541	0.766577	-1.02171	0.159473	-1.18118	NA	NA
ADCYAP1R1	Het-W	Het	W	-0.561937	6.28179	0.044048	0.999706	-0.48289	5.59715	0.112979	0.9999	-0.588901	-0.669256	0.0803551	1	0
ADCYAP1R1	Ho-Het	Ho	Het	-1.35084	6.28179	1.91518e-06	2.86395e-05	-1.89055	5.59715	2.59283e-09	8.12921e-08	-1.12585	-0.588901	-0.536948	1	0
ADCYAP1R1	Ho-W	Ho	W	-1.91278	6.28179	3.45153e-11	1.82118e-09	-2.37344	5.59715	1.74025e-13	1.17039e-11	-1.12585	-0.669256	-0.456593	0.999712	-0.000125244
ADD2	Het-W	Het	W	0.0878797	6.65262	0.701656	0.999706	0.0507911	7.17311	0.833754	0.9999	0.53285	0.565313	-0.0324627	1	0
ADD2	Ho-Het	Ho	Het	-0.621743	6.65262	0.00665945	0.0244525	-0.734476	7.17311	0.00256981	0.0105025	0.422568	0.53285	-0.110282	1	0
ADD2	Ho-W	Ho	W	-0.533863	6.65262	0.0205357	0.0567738	-0.683685	7.17311	0.00499542	0.0175103	0.422568	0.565313	-0.142745	0.999712	-0.000125244
ADD3	Het-W	Het	W	0.0528224	6.4934	0.845518	0.999706	-0.109139	6.24513	0.700548	0.9999	-0.16164	0.00711902	-0.168759	1	0
ADD3	Ho-Het	Ho	Het	0.674144	6.4934	0.0127269	0.0409405	0.356337	6.24513	0.209493	0.338421	-0.481046	-0.16164	-0.319406	1	0
ADD3	Ho-W	Ho	W	0.726966	6.4934	0.00755537	0.0256322	0.247198	6.24513	0.383594	0.522242	-0.481046	0.00711902	-0.488165	0.999712	-0.000125244
ADH5	Het-W	Het	W	0.162462	7.47117	0.380409	0.999706	0.211524	7.34145	0.231009	0.9999	-0.0366234	-0.0774214	0.040798	1	0
ADH5	Ho-Het	Ho	Het	0.232565	7.47117	0.206826	0.342293	0.0173707	7.34145	0.921556	0.949725	-0.251943	-0.0366234	-0.21532	1	0
ADH5	Ho-W	Ho	W	0.395027	7.47117	0.0331273	0.0824687	0.228894	7.34145	0.195131	0.318632	-0.251943	-0.0774214	-0.174522	0.999712	-0.000125244
ADI1	Het-W	Het	W	0.00993612	4.62552	0.965937	0.999706	0.00122168	5.53744	0.995343	0.9999	0.946909	0.944889	0.00202013	1	0
ADI1	Ho-Het	Ho	Het	0.30122	4.62552	0.185117	0.316619	0.229835	5.53744	0.27127	0.408842	0.868966	0.946909	-0.0779432	1	0
ADI1	Ho-W	Ho	W	0.311156	4.62552	0.181096	0.300707	0.231056	5.53744	0.268939	0.403424	0.868966	0.944889	-0.075923	0.999712	-0.000125244
ADIPOQ	Het-W	Het	W	-0.0402249	1.99249	0.909406	0.999706	-0.798514	-0.171949	0.263668	0.9999	-2.74637	-1.8704	-0.875977	0.0284952	-1.54523
ADIPOQ	Ho-Het	Ho	Het	-0.0367908	1.99249	0.915937	0.951337	0.441332	-0.171949	0.542616	0.668526	-2.27206	-2.74637	0.474318	1	0
ADIPOQ	Ho-W	Ho	W	-0.0770157	1.99249	0.828809	0.886521	-0.357182	-0.171949	0.612023	0.724163	-2.27206	-1.8704	-0.401659	0.965194	-0.0153855
ADIPOR2	Het-W	Het	W	0.019415	5.66347	0.908843	0.999706	-0.36047	5.51341	0.0806709	0.9999	-0.376522	0.0111444	-0.387667	0.964508	-0.0156941
ADIPOR2	Ho-Het	Ho	Het	0.108042	5.66347	0.516306	0.653055	0.380478	5.51341	0.0652469	0.139316	-0.104899	-0.376522	0.271623	1	0
ADIPOR2	Ho-W	Ho	W	0.127457	5.66347	0.452521	0.5862	0.0200078	5.51341	0.922509	0.950482	-0.104899	0.0111444	-0.116043	0.999712	-0.000125244
ADK	Het-W	Het	W	-0.0718152	5.10943	0.720571	0.999706	0.144945	6.07612	0.432422	0.9999	1.15292	0.90019	0.252734	1	0
ADK	Ho-Het	Ho	Het	0.385487	5.10943	0.0486883	0.115544	0.0881605	6.07612	0.632424	0.744433	0.853714	1.15292	-0.29921	1	0
ADK	Ho-W	Ho	W	0.313672	5.10943	0.117548	0.218248	0.233106	6.07612	0.206917	0.333165	0.853714	0.90019	-0.0464756	0.999712	-0.000125244
ADM2	Het-W	Het	W	0.04596	1.84783	0.892753	0.999706	-0.155111	0.435297	0.771983	0.9999	-2.09238	-1.75295	-0.339429	1	0
ADM2	Ho-Het	Ho	Het	0.225559	1.84783	0.488028	0.628371	1.36243	0.435297	0.00745303	0.0248116	-0.944067	-2.09238	1.14832	0.511212	0.291399
ADM2	Ho-W	Ho	W	0.271519	1.84783	0.423187	0.558409	1.20731	0.435297	0.0175282	0.0486145	-0.944067	-1.75295	0.808887	0.999712	0.000125244
ADM	Het-W	Het	W	0.706763	3.85728	0.155168	0.999706	0.314441	3.94322	0.596492	0.9999	-0.0356859	0.426877	-0.462563	0.787865	-0.103548
ADM	Ho-Het	Ho	Het	3.36401	3.85728	1.88603e-11	1.28846e-09	3.54546	3.94322	2.45986e-08	5.75296e-07	0.123816	-0.0356859	0.159502	1	0
ADM	Ho-W	Ho	W	4.07078	3.85728	2.05652e-14	2.38336e-12	3.8599	3.94322	2.28802e-09	6.11081e-08	0.123816	0.426877	-0.303061	0.999712	-0.000125244
ADNP2	Het-W	Het	W	0.0883177	6.53101	0.619965	0.999706	0.0697526	5.61675	0.714221	0.9999	-0.879605	-0.846641	-0.0329644	1	0
ADNP2	Ho-Het	Ho	Het	0.0865833	6.53101	0.623541	0.741508	-0.0424703	5.61675	0.823568	0.884853	-1.0068	-0.879605	-0.1272	1	0
ADNP2	Ho-W	Ho	W	0.174901	6.53101	0.326269	0.462939	0.0272822	5.61675	0.886305	0.927836	-1.0068	-0.846641	-0.160164	0.999712	-0.000125244
ADNP	Het-W	Het	W	0.0279214	7.20914	0.921571	0.999706	0.0136948	7.50469	0.943051	0.9999	0.301572	0.308467	-0.00689469	1	0
ADNP	Ho-Het	Ho	Het	-0.394369	7.20914	0.163557	0.289115	-0.442422	7.50469	0.0214044	0.057869	0.25447	0.301572	-0.0471022	1	0
ADNP	Ho-W	Ho	W	-0.366448	7.20914	0.19719	0.320422	-0.428727	7.50469	0.0258155	0.0661504	0.25447	0.308467	-0.0539969	0.999712	-0.000125244
ADO	Het-W	Het	W	-0.0661317	5.95498	0.713459	0.999706	-0.139092	6.05202	0.430178	0.9999	0.0537176	0.12418	-0.0704625	1	0
ADO	Ho-Het	Ho	Het	0.0887625	5.95498	0.617092	0.736749	0.143934	6.05202	0.414354	0.555152	0.110102	0.0537176	0.056384	1	0
ADO	Ho-W	Ho	W	0.0226308	5.95498	0.900024	0.937133	0.00484221	6.05202	0.978085	0.987289	0.110102	0.12418	-0.0140785	0.999712	-0.000125244
ADORA1	Het-W	Het	W	-0.0826697	3.29844	0.791942	0.999706	0.0936697	3.45916	0.754616	0.9999	0.269176	0.00371306	0.265463	1	0
ADORA1	Ho-Het	Ho	Het	-0.043381	3.29844	0.886426	0.931946	-0.217834	3.45916	0.468869	0.605443	0.0929057	0.269176	-0.17627	1	0
ADORA1	Ho-W	Ho	W	-0.126051	3.29844	0.688525	0.781758	-0.124164	3.45916	0.680426	0.779036	0.0929057	0.00371306	0.0891927	0.999712	0.000125244
ADORA2B	Het-W	Het	W	-0.00494857	3.07889	0.989365	0.999706	-0.236878	2.61925	0.556017	0.9999	-0.358822	-0.187654	-0.171168	1	0
ADORA2B	Ho-Het	Ho	Het	1.31768	3.07889	0.000186735	0.00137692	1.05919	2.61925	0.00818065	0.0268144	-0.632705	-0.358822	-0.273883	1	0
ADORA2B	Ho-W	Ho	W	1.31274	3.07889	0.000330803	0.00205151	0.82231	2.61925	0.0385338	0.0908901	-0.632705	-0.187654	-0.445051	0.999712	-0.000125244
ADPGK	Het-W	Het	W	0.0426824	4.83649	0.814406	0.999706	-0.0318939	4.51	0.882473	0.9999	-0.350792	-0.260696	-0.0900954	1	0
ADPGK	Ho-Het	Ho	Het	0.215578	4.83649	0.222728	0.361466	0.209994	4.51	0.329599	0.47027	-0.352349	-0.350792	-0.0015573	1	0
ADPGK	Ho-W	Ho	W	0.25826	4.83649	0.155229	0.268185	0.1781	4.51	0.408931	0.544962	-0.352349	-0.260696	-0.0916527	0.999712	-0.000125244
ADPRH	Het-W	Het	W	0.472638	0.335078	0.357545	0.999706	0.155526	0.441412	0.79107	0.9999	0.274343	0.523289	-0.248945	1	0
ADPRH	Ho-Het	Ho	Het	1.25866	0.335078	0.00338663	0.0143561	0.986928	0.441412	0.0797044	0.162744	-0.0395675	0.274343	-0.313911	1	0
ADPRH	Ho-W	Ho	W	1.7313	0.335078	0.000318334	0.00199132	1.14245	0.441412	0.0447708	0.102275	-0.0395675	0.523289	-0.562856	0.999712	-0.000125244
ADPRHL1	Het-W	Het	W	0.24569	1.8978	0.50589	0.999706	0.56838	2.72025	0.247946	0.9999	0.582994	0.197858	0.385136	1	0
ADPRHL1	Ho-Het	Ho	Het	0.411969	1.8978	0.232267	0.373399	1.11716	2.72025	0.0217038	0.058423	1.30639	0.582994	0.723392	0.596769	0.224194
ADPRHL1	Ho-W	Ho	W	0.657659	1.8978	0.0729788	0.151854	1.68554	2.72025	0.000711666	0.00348977	1.30639	0.197858	1.10853	0.194625	0.7108
ADPRM	Het-W	Het	W	-0.0677776	3.38534	0.775374	0.999706	-0.134772	2.46557	0.737321	0.9999	-0.980492	-0.911109	-0.0693829	1	0
ADPRM	Ho-Het	Ho	Het	0.0845895	3.38534	0.712816	0.811254	0.103515	2.46557	0.79684	0.866071	-0.951384	-0.980492	0.0291075	1	0
ADPRM	Ho-W	Ho	W	0.0168118	3.38534	0.943642	0.964545	-0.031257	2.46557	0.938115	0.960765	-0.951384	-0.911109	-0.0402754	0.999712	-0.000125244
ADRA1B	Het-W	Het	W	-0.658887	2.34412	0.0973209	0.999706	-0.595396	3.51411	0.102104	0.9999	1.16542	1.06254	0.10288	1	0
ADRA1B	Ho-Het	Ho	Het	-1.54735	2.34412	0.000192447	0.00140731	-1.46759	3.51411	0.000111323	0.000779378	1.25786	1.16542	0.0924416	1	0
ADRA1B	Ho-W	Ho	W	-2.20624	2.34412	2.05921e-07	3.73374e-06	-2.06298	3.51411	7.53485e-08	1.28518e-06	1.25786	1.06254	0.195322	0.999712	0.000125244
ADRA2A	Het-W	Het	W	-0.800595	0.0582067	0.230169	0.999706	-0.686903	1.14686	0.241375	0.9999	0.944325	0.534861	0.409464	1	0
ADRA2A	Ho-Het	Ho	Het	-2.1831	0.0582067	0.00283314	0.0124195	-1.29921	1.14686	0.0364568	0.0885792	1.80755	0.944325	0.863226	1	0
ADRA2A	Ho-W	Ho	W	-2.9837	0.0582067	8.59018e-05	0.000663298	-1.98611	1.14686	0.00143635	0.00629455	1.80755	0.534861	1.27269	0.999712	0.000125244
ADRBK2	Het-W	Het	W	0.0783839	6.39278	0.742516	0.999706	0.0192091	4.03328	0.952848	0.9999	-2.39325	-2.32423	-0.0690111	1	0
ADRBK2	Ho-Het	Ho	Het	-0.892819	6.39278	0.000198729	0.00144834	-0.925406	4.03328	0.00512367	0.0183868	-2.41834	-2.39325	-0.0250918	1	0
ADRBK2	Ho-W	Ho	W	-0.814435	6.39278	0.000721878	0.00391203	-0.906197	4.03328	0.00618716	0.0208271	-2.41834	-2.32423	-0.094103	0.999712	-0.000125244
ADRM1	Het-W	Het	W	0.0780327	5.18142	0.682162	0.999706	0.147087	7.41122	0.406933	0.9999	2.16959	2.10982	0.0597663	1	0
ADRM1	Ho-Het	Ho	Het	0.65633	5.18142	0.000399759	0.00255862	0.840718	7.41122	2.31547e-06	2.87056e-05	2.35484	2.16959	0.185252	1	0
ADRM1	Ho-W	Ho	W	0.734362	5.18142	0.000113136	0.000839624	0.987805	7.41122	3.18644e-08	6.04678e-07	2.35484	2.10982	0.245018	0.999712	0.000125244
ADSL	Het-W	Het	W	0.156905	6.07727	0.354858	0.999706	-0.00627533	5.71869	0.97082	0.9999	-0.460164	-0.282263	-0.177901	1	0
ADSL	Ho-Het	Ho	Het	-0.0730963	6.07727	0.662173	0.772148	0.0662038	5.71869	0.69945	0.794093	-0.321532	-0.460164	0.138632	1	0
ADSL	Ho-W	Ho	W	0.083809	6.07727	0.621759	0.730885	0.0599285	5.71869	0.727032	0.813734	-0.321532	-0.282263	-0.039269	0.999712	-0.000125244
ADSS	Het-W	Het	W	0.0858317	5.87099	0.68884	0.999706	0.0743301	6.0479	0.670616	0.9999	0.164197	0.187371	-0.0231743	1	0
ADSS	Ho-Het	Ho	Het	-0.564017	5.87099	0.008382	0.0294288	-0.532404	6.0479	0.00247524	0.0101705	0.192992	0.164197	0.0287952	1	0
ADSS	Ho-W	Ho	W	-0.478185	5.87099	0.0266546	0.0695989	-0.458074	6.0479	0.00925573	0.0290219	0.192992	0.187371	0.00562088	0.999712	0.000125244
ADSSL1	Het-W	Het	W	-0.0097011	2.88085	0.976851	0.999706	0.439754	2.71633	0.331721	0.9999	-0.0929694	-0.551111	0.458141	1	0
ADSSL1	Ho-Het	Ho	Het	0.542127	2.88085	0.0922366	0.187419	0.666972	2.71633	0.136421	0.244505	0.022241	-0.0929694	0.11521	1	0
ADSSL1	Ho-W	Ho	W	0.532426	2.88085	0.109541	0.207145	1.10673	2.71633	0.0146882	0.0421799	0.022241	-0.551111	0.573352	0.999712	0.000125244
AEBP1	Het-W	Het	W	-0.356031	6.69574	0.43335	0.999706	-0.0880374	8.99595	0.813899	0.9999	2.32095	2.03905	0.281897	1	0
AEBP1	Ho-Het	Ho	Het	1.66716	6.69574	0.000320419	0.00213065	1.72981	8.99595	6.81281e-06	7.20703e-05	2.38276	2.32095	0.0618157	1	0
AEBP1	Ho-W	Ho	W	1.31113	6.69574	0.00442884	0.0166966	1.64177	8.99595	1.85288e-05	0.000156627	2.38276	2.03905	0.343713	0.999712	0.000125244
AEBP2	Het-W	Het	W	0.0129047	5.79006	0.94137	0.999706	0.123009	5.39975	0.520247	0.9999	-0.370638	-0.483422	0.112784	1	0
AEBP2	Ho-Het	Ho	Het	0.452133	5.79006	0.00858204	0.0299771	0.489884	5.39975	0.0101216	0.0319109	-0.336926	-0.370638	0.0337124	1	0
AEBP2	Ho-W	Ho	W	0.465038	5.79006	0.00800304	0.0267869	0.612892	5.39975	0.00134441	0.0059619	-0.336926	-0.483422	0.146496	0.999712	0.000125244
AEN	Het-W	Het	W	0.270571	5.99113	0.125455	0.999706	0.17469	5.1983	0.451353	0.9999	-0.806802	-0.693572	-0.11323	1	0
AEN	Ho-Het	Ho	Het	0.446834	5.99113	0.00986378	0.0334899	0.420855	5.1983	0.0686303	0.145061	-0.834494	-0.806802	-0.0276921	1	0
AEN	Ho-W	Ho	W	0.717406	5.99113	4.98631e-05	0.000421095	0.595544	5.1983	0.0102789	0.0316192	-0.834494	-0.693572	-0.140922	0.999712	-0.000125244
AES	Het-W	Het	W	-0.354896	6.83606	0.168244	0.999706	0.0266448	7.54675	0.889232	0.9999	0.922008	0.526096	0.395911	1	0
AES	Ho-Het	Ho	Het	-0.534199	6.83606	0.0376643	0.095243	-0.801303	7.54675	3.26585e-05	0.000274373	0.655544	0.922008	-0.266463	1	0
AES	Ho-W	Ho	W	-0.889095	6.83606	0.000613407	0.00341571	-0.774659	7.54675	5.9076e-05	0.000422949	0.655544	0.526096	0.129448	0.999712	0.000125244
AFAP1	Het-W	Het	W	0.150273	6.55256	0.55756	0.999706	0.271306	6.47382	0.281915	0.9999	-0.0285717	-0.146632	0.11806	1	0
AFAP1	Ho-Het	Ho	Het	-0.449043	6.55256	0.0790116	0.166308	-0.488223	6.47382	0.0533766	0.118818	-0.065589	-0.0285717	-0.0370173	1	0
AFAP1	Ho-W	Ho	W	-0.29877	6.55256	0.244542	0.376263	-0.216917	6.47382	0.390409	0.528913	-0.065589	-0.146632	0.081043	0.999712	0.000125244
AFAP1L1	Het-W	Het	W	0.0531969	8.58825	0.841941	0.999706	0.095834	0.633531	0.88	0.9999	-8.42496	-8.45489	0.0299346	1	0
AFAP1L1	Ho-Het	Ho	Het	0.74417	8.58825	0.00546375	0.0209697	1.38461	0.633531	0.024992	0.065297	-7.77233	-8.42496	0.652624	1	0
AFAP1L1	Ho-W	Ho	W	0.797367	8.58825	0.00296265	0.0121272	1.48045	0.633531	0.0177245	0.0490229	-7.77233	-8.45489	0.682558	1	0
AFAP1L2	Het-W	Het	W	0.023067	2.45208	0.942535	0.999706	0.285115	3.67186	0.432923	0.9999	1.32745	1.01577	0.311677	1	0
AFAP1L2	Ho-Het	Ho	Het	-1.51119	2.45208	4.77818e-06	6.28377e-05	-1.52707	3.67186	4.8853e-05	0.000389025	1.33675	1.32745	0.00930246	1	0
AFAP1L2	Ho-W	Ho	W	-1.48812	2.45208	1.25747e-05	0.000131523	-1.24195	3.67186	0.000924876	0.00436066	1.33675	1.01577	0.32098	0.999712	0.000125244
AFF1	Het-W	Het	W	-0.348124	5.74416	0.225272	0.999706	-0.186729	5.0771	0.557268	0.9999	-0.740245	-0.935111	0.194866	1	0
AFF1	Ho-Het	Ho	Het	0.680076	5.74416	0.016753	0.0508427	0.951886	5.0771	0.0028997	0.0116635	-0.472174	-0.740245	0.26807	1	0
AFF1	Ho-W	Ho	W	0.331952	5.74416	0.246678	0.378791	0.765156	5.0771	0.0162666	0.0458203	-0.472174	-0.935111	0.462937	0.999712	0.000125244
AFF2	Het-W	Het	W	0.09169	5.9621	0.733361	0.999706	-0.0370347	5.17318	0.905963	0.9999	-0.814796	-0.682922	-0.131874	1	0
AFF2	Ho-Het	Ho	Het	-1.39626	5.9621	3.45183e-07	6.58893e-06	-1.65454	5.17318	3.39351e-07	5.45145e-06	-1.068	-0.814796	-0.253207	1	0
AFF2	Ho-W	Ho	W	-1.30457	5.9621	2.07405e-06	2.75832e-05	-1.69158	5.17318	1.92671e-07	2.90461e-06	-1.068	-0.682922	-0.38508	0.999712	-0.000125244
AFF3	Het-W	Het	W	-0.168156	6.295	0.512066	0.999706	-0.19959	6.16642	0.27621	0.9999	-0.170987	-0.163167	-0.0078204	1	0
AFF3	Ho-Het	Ho	Het	-0.27159	6.295	0.28612	0.432798	-0.179737	6.16642	0.32811	0.469038	-0.0789811	-0.170987	0.0920064	1	0
AFF3	Ho-W	Ho	W	-0.439746	6.295	0.0873131	0.174788	-0.379327	6.16642	0.0391159	0.091929	-0.0789811	-0.163167	0.084186	0.999712	0.000125244
AFF4	Het-W	Het	W	0.0655524	8.50229	0.753852	0.999706	-0.037585	7.85215	0.814635	0.9999	-0.632349	-0.531672	-0.100677	1	0
AFF4	Ho-Het	Ho	Het	0.446976	8.50229	0.0322677	0.0842049	0.324969	7.85215	0.0427073	0.0999692	-0.754315	-0.632349	-0.121966	1	0
AFF4	Ho-W	Ho	W	0.512528	8.50229	0.0144364	0.0428405	0.287384	7.85215	0.0731082	0.150364	-0.754315	-0.531672	-0.222643	0.999712	-0.000125244
AFG3L2	Het-W	Het	W	0.07796	6.27434	0.726234	0.999706	0.0954026	5.93084	0.586859	0.9999	-0.280421	-0.271332	-0.00908902	1	0
AFG3L2	Ho-Het	Ho	Het	0.505835	6.27434	0.0223843	0.0634246	0.364226	5.93084	0.037506	0.0907078	-0.422774	-0.280421	-0.142353	1	0
AFG3L2	Ho-W	Ho	W	0.583795	6.27434	0.00885057	0.0289882	0.459629	5.93084	0.00882891	0.027912	-0.422774	-0.271332	-0.151442	0.999712	-0.000125244
AFMID	Het-W	Het	W	-0.00363194	4.1067	0.987339	0.999706	0.271775	4.52867	0.194516	0.9999	0.560096	0.305686	0.25441	1	0
AFMID	Ho-Het	Ho	Het	-0.250089	4.1067	0.26743	0.412262	-0.41959	4.52867	0.0459989	0.106145	0.396936	0.560096	-0.163159	1	0
AFMID	Ho-W	Ho	W	-0.253721	4.1067	0.271773	0.405054	-0.147815	4.52867	0.484201	0.615264	0.396936	0.305686	0.0912506	0.999712	0.000125244
AFP	Het-W	Het	W	-0.00690253	0.108385	0.991756	0.999706	0.123657	0.961195	0.807533	0.9999	1.0372	0.514172	0.523033	1	0
AFP	Ho-Het	Ho	Het	0.775609	0.108385	0.116977	0.224577	0.782309	0.961195	0.112659	0.2115	0.98382	1.0372	-0.0533851	1	0
AFP	Ho-W	Ho	W	0.768706	0.108385	0.148628	0.260384	0.905966	0.961195	0.0681866	0.142264	0.98382	0.514172	0.469648	0.999712	0.000125244
AFTPH	Het-W	Het	W	0.0439749	6.20861	0.832644	0.999706	-0.06703	4.98377	0.740667	0.9999	-1.22761	-1.09434	-0.133266	1	0
AFTPH	Ho-Het	Ho	Het	-0.0165664	6.20861	0.936138	0.962156	-0.147026	4.98377	0.469254	0.60582	-1.3563	-1.22761	-0.128689	1	0
AFTPH	Ho-W	Ho	W	0.0274086	6.20861	0.895296	0.933685	-0.214056	4.98377	0.292519	0.428302	-1.3563	-1.09434	-0.261956	0.999712	-0.000125244
AGA	Het-W	Het	W	0.0780923	3.7535	0.789062	0.999706	0.0621451	3.88245	0.852163	0.9999	0.261635	0.34182	-0.0801853	1	0
AGA	Ho-Het	Ho	Het	-0.147573	3.7535	0.608968	0.730292	-0.601074	3.88245	0.0740055	0.153941	-0.199731	0.261635	-0.461366	1	0
AGA	Ho-W	Ho	W	-0.0694807	3.7535	0.812529	0.874513	-0.538929	3.88245	0.109342	0.20424	-0.199731	0.34182	-0.541551	0.896294	-0.0475495
AGAP11	Het-W	Het	W	0.073493	1.39607	0.84085	0.999706	-0.113303	0.252717	0.86074	0.9999	-1.44469	-1.13182	-0.312862	1	0
AGAP11	Ho-Het	Ho	Het	-0.161392	1.39607	0.648432	0.76076	0.258961	0.252717	0.686814	0.784826	-1.00594	-1.44469	0.438743	1	0
AGAP11	Ho-W	Ho	W	-0.0878986	1.39607	0.811721	0.874203	0.145658	0.252717	0.820756	0.880957	-1.00594	-1.13182	0.125882	0.999712	0.000125244
AGAP1	Het-W	Het	W	-0.19725	7.66919	0.345908	0.999706	0.0293045	6.86726	0.861457	0.9999	-0.656294	-0.890366	0.234072	1	0
AGAP1	Ho-Het	Ho	Het	-0.27103	7.66919	0.193825	0.326692	-0.501513	6.86726	0.00295654	0.0118417	-0.886493	-0.656294	-0.230199	1	0
AGAP1	Ho-W	Ho	W	-0.46828	7.66919	0.0255977	0.0674772	-0.472209	6.86726	0.00515094	0.0179343	-0.886493	-0.890366	0.00387298	0.999712	0.000125244
AGAP2	Het-W	Het	W	-0.54261	5.5085	0.103821	0.999706	-0.21963	5.12548	0.388927	0.9999	-0.238988	-0.58879	0.349803	1	0
AGAP2	Ho-Het	Ho	Het	-0.663197	5.5085	0.046018	0.110963	-0.810014	5.12548	0.00172233	0.00753993	-0.383221	-0.238988	-0.144233	1	0
AGAP2	Ho-W	Ho	W	-1.20581	5.5085	0.0003591	0.00219347	-1.02964	5.12548	7.10966e-05	0.000496949	-0.383221	-0.58879	0.20557	0.999712	0.000125244
AGAP3	Het-W	Het	W	-0.181608	6.32863	0.337639	0.999706	-0.163709	6.42579	0.342355	0.9999	0.108912	0.0745171	0.0343944	1	0
AGAP3	Ho-Het	Ho	Het	-0.087339	6.32863	0.641158	0.755097	-0.105634	6.42579	0.540785	0.667345	0.0922215	0.108912	-0.01669	1	0
AGAP3	Ho-W	Ho	W	-0.268947	6.32863	0.156255	0.269599	-0.269343	6.42579	0.119017	0.21826	0.0922215	0.0745171	0.0177044	0.999712	0.000125244
AGBL3	Het-W	Het	W	0.0324913	1.56775	0.915999	0.999706	0.0383255	1.49823	0.947259	0.9999	0.0293931	0.0503741	-0.020981	1	0
AGBL3	Ho-Het	Ho	Het	-0.165696	1.56775	0.578225	0.70559	-0.603951	1.49823	0.303859	0.443655	-0.406901	0.0293931	-0.436294	0.754342	-0.122432
AGBL3	Ho-W	Ho	W	-0.133204	1.56775	0.670852	0.768413	-0.565626	1.49823	0.336443	0.474987	-0.406901	0.0503741	-0.457275	0.770674	-0.113129
AGBL5	Het-W	Het	W	-0.0351096	5.9212	0.83318	0.999706	-0.146054	4.97361	0.444085	0.9999	-1.00562	-0.901626	-0.103993	1	0
AGBL5	Ho-Het	Ho	Het	-0.188519	5.9212	0.251757	0.396002	-0.135288	4.97361	0.480279	0.615889	-0.953481	-1.00562	0.0521382	1	0
AGBL5	Ho-W	Ho	W	-0.223628	5.9212	0.181273	0.300924	-0.281342	4.97361	0.142104	0.250166	-0.953481	-0.901626	-0.0518544	0.999712	-0.000125244
AGFG1	Het-W	Het	W	0.039276	6.98583	0.814153	0.999706	-0.00518191	5.77848	0.978112	0.9999	-1.23911	-1.19159	-0.0475211	1	0
AGFG1	Ho-Het	Ho	Het	0.15362	6.98583	0.353569	0.500812	0.198961	5.77848	0.291623	0.430417	-1.19511	-1.23911	0.0439972	1	0
AGFG1	Ho-W	Ho	W	0.192896	6.98583	0.248464	0.380988	0.193779	5.77848	0.304754	0.44178	-1.19511	-1.19159	-0.0035239	0.999712	-0.000125244
AGFG2	Het-W	Het	W	-0.00359142	2.74811	0.991101	0.999706	0.0413134	3.1378	0.894617	0.9999	0.160445	0.0821007	0.0783441	1	0
AGFG2	Ho-Het	Ho	Het	0.77886	2.74811	0.010264	0.0345735	1.3246	3.1378	1.58978e-05	0.000150075	0.683861	0.160445	0.523416	1	0
AGFG2	Ho-W	Ho	W	0.775268	2.74811	0.0142523	0.042391	1.36591	3.1378	9.2133e-06	8.55427e-05	0.683861	0.0821007	0.60176	0.999712	0.000125244
AGK	Het-W	Het	W	0.0180583	5.34916	0.918772	0.999706	-0.0710222	5.61551	0.691497	0.9999	0.166314	0.233843	-0.0675297	1	0
AGK	Ho-Het	Ho	Het	-0.152161	5.34916	0.380777	0.528495	0.0713199	5.61551	0.69034	0.787298	0.390424	0.166314	0.224111	1	0
AGK	Ho-W	Ho	W	-0.134103	5.34916	0.450637	0.58481	0.000297755	5.61551	0.998673	0.999157	0.390424	0.233843	0.156581	0.999712	0.000125244
AGL	Het-W	Het	W	0.0673123	5.93644	0.728485	0.999706	-0.0215166	5.37546	0.915067	0.9999	-0.688908	-0.587721	-0.101188	1	0
AGL	Ho-Het	Ho	Het	-0.0462932	5.93644	0.809226	0.878118	0.226967	5.37546	0.260064	0.397703	-0.412349	-0.688908	0.276559	1	0
AGL	Ho-W	Ho	W	0.0210191	5.93644	0.913786	0.945401	0.205451	5.37546	0.308503	0.445446	-0.412349	-0.587721	0.175371	0.999712	0.000125244
AGMAT	Het-W	Het	W	-0.191205	2.77469	0.46037	0.999706	0.594277	1.67666	0.17888	0.9999	-0.596398	-1.35842	0.762022	0.334641	0.475421
AGMAT	Ho-Het	Ho	Het	0.0544378	2.77469	0.828743	0.891668	-1.04731	1.67666	0.0200934	0.0551399	-1.68069	-0.596398	-1.0843	0.466108	-0.331513
AGMAT	Ho-W	Ho	W	-0.136767	2.77469	0.598232	0.71115	-0.453028	1.67666	0.320309	0.45819	-1.68069	-1.35842	-0.322275	0.999712	-0.000125244
AGMO	Het-W	Het	W	0.106768	0.861164	0.799444	0.999706	0.0417118	0.589742	0.94705	0.9999	-0.256267	0.100477	-0.356744	NA	NA
AGMO	Ho-Het	Ho	Het	-0.108874	0.861164	0.788079	0.864689	-0.481656	0.589742	0.450905	0.588986	-0.567553	-0.256267	-0.311286	NA	NA
AGMO	Ho-W	Ho	W	-0.00210614	0.861164	0.995506	0.997504	-0.439944	0.589742	0.493924	0.623922	-0.567553	0.100477	-0.66803	NA	NA
AGO1	Het-W	Het	W	-0.0064406	6.24358	0.973686	0.999706	0.0398894	4.99383	0.829973	0.9999	-1.19776	-1.26027	0.0625082	1	0
AGO1	Ho-Het	Ho	Het	-0.545935	6.24358	0.00491914	0.0193545	-0.701663	4.99383	0.000197574	0.00126643	-1.35421	-1.19776	-0.156443	1	0
AGO1	Ho-W	Ho	W	-0.552376	6.24358	0.00493202	0.0182283	-0.661773	4.99383	0.000456114	0.00239169	-1.35421	-1.26027	-0.0939351	0.999712	-0.000125244
AGO2	Het-W	Het	W	0.126826	5.8526	0.541391	0.999706	0.141149	4.87996	0.520559	0.9999	-1.14334	-1.17053	0.0271943	1	0
AGO2	Ho-Het	Ho	Het	0.342022	5.8526	0.0939035	0.189963	0.747973	4.87996	0.00061859	0.00323762	-0.7378	-1.14334	0.40554	1	0
AGO2	Ho-W	Ho	W	0.468848	5.8526	0.024057	0.0642378	0.889122	4.87996	5.15808e-05	0.000377194	-0.7378	-1.17053	0.432734	0.999712	0.000125244
AGO3	Het-W	Het	W	0.0254673	5.65376	0.884913	0.999706	0.0510289	4.98146	0.808437	0.9999	-0.751682	-0.76637	0.0146887	1	0
AGO3	Ho-Het	Ho	Het	0.0397451	5.65376	0.818381	0.88497	0.270446	4.98146	0.197591	0.323177	-0.519723	-0.751682	0.231958	1	0
AGO3	Ho-W	Ho	W	0.0652124	5.65376	0.711202	0.799879	0.321475	4.98146	0.126499	0.228589	-0.519723	-0.76637	0.246647	0.999712	0.000125244
AGO4	Het-W	Het	W	0.00987588	6.83643	0.962241	0.999706	-0.0400456	4.43001	0.87059	0.9999	-2.4389	-2.38029	-0.0586081	1	0
AGO4	Ho-Het	Ho	Het	-0.772949	6.83643	0.00022286	0.00159291	-0.781086	4.43001	0.00177905	0.00773919	-2.44077	-2.4389	-0.00187458	1	0
AGO4	Ho-W	Ho	W	-0.763073	6.83643	0.000286384	0.00182293	-0.821132	4.43001	0.00104161	0.0048063	-2.44077	-2.38029	-0.0604827	0.999712	-0.000125244
AGPAT1	Het-W	Het	W	-0.642047	5.20715	0.102356	0.999706	-0.0361614	6.55498	0.841799	0.9999	1.66448	1.02432	0.640165	1	0
AGPAT1	Ho-Het	Ho	Het	-0.304857	5.20715	0.433438	0.58021	-0.731152	6.55498	6.40287e-05	0.00048773	1.23819	1.66448	-0.426295	1	0
AGPAT1	Ho-W	Ho	W	-0.946904	5.20715	0.0165947	0.0478983	-0.767313	6.55498	2.76363e-05	0.000219132	1.23819	1.02432	0.21387	0.999712	0.000125244
AGPAT2	Het-W	Het	W	-0.605751	2.60519	0.136174	0.999706	-0.27128	2.96595	0.595199	0.9999	0.69063	0.308434	0.382196	1	0
AGPAT2	Ho-Het	Ho	Het	1.50554	2.60519	0.000137817	0.00106926	1.10451	2.96595	0.0311664	0.077976	0.272992	0.69063	-0.417638	1	0
AGPAT2	Ho-W	Ho	W	0.899785	2.60519	0.0242728	0.0646543	0.833231	2.96595	0.101553	0.193336	0.272992	0.308434	-0.0354422	0.999712	-0.000125244
AGPAT3	Het-W	Het	W	-0.276978	6.2447	0.19653	0.999706	-0.13351	5.57979	0.543237	0.9999	-0.422128	-0.586873	0.164745	1	0
AGPAT3	Ho-Het	Ho	Het	0.30235	6.2447	0.154061	0.276432	-0.294116	5.57979	0.182204	0.304337	-1.02125	-0.422128	-0.599126	1	0
AGPAT3	Ho-W	Ho	W	0.0253727	6.2447	0.905697	0.940745	-0.427626	5.57979	0.0525094	0.116289	-1.02125	-0.586873	-0.434381	0.999712	-0.000125244
AGPAT4	Het-W	Het	W	-0.0511163	7.32984	0.750736	0.999706	0.0474928	6.58625	0.768531	0.9999	-0.899909	-0.998143	0.0982336	1	0
AGPAT4	Ho-Het	Ho	Het	0.377092	7.32984	0.0182076	0.0541554	0.805985	6.58625	5.9663e-07	8.81627e-06	-0.471267	-0.899909	0.428642	1	0
AGPAT4	Ho-W	Ho	W	0.325976	7.32984	0.0428062	0.10096	0.853478	6.58625	1.31544e-07	2.08479e-06	-0.471267	-0.998143	0.526876	0.999712	0.000125244
AGPAT5	Het-W	Het	W	-0.0206728	7.86477	0.912186	0.999706	-0.162238	6.60583	0.365872	0.9999	-1.28161	-1.13678	-0.144825	1	0
AGPAT5	Ho-Het	Ho	Het	0.299476	7.86477	0.109068	0.213016	0.235146	6.60583	0.190013	0.313827	-1.34738	-1.28161	-0.0657776	1	0
AGPAT5	Ho-W	Ho	W	0.278803	7.86477	0.137132	0.244857	0.0729077	6.60583	0.684215	0.78161	-1.34738	-1.13678	-0.210602	0.999712	-0.000125244
AGPAT6	Het-W	Het	W	0.0552853	6.81356	0.731563	0.999706	-0.0246437	6.20501	0.878609	0.9999	-0.491743	-0.404659	-0.0870843	1	0
AGPAT6	Ho-Het	Ho	Het	0.236178	6.81356	0.138447	0.255189	-0.191989	6.20501	0.235248	0.368515	-0.919038	-0.491743	-0.427295	1	0
AGPAT6	Ho-W	Ho	W	0.291463	6.81356	0.0705892	0.148332	-0.216633	6.20501	0.180823	0.301084	-0.919038	-0.404659	-0.51438	0.999712	-0.000125244
AGPAT9	Het-W	Het	W	0.018486	2.05016	0.965176	0.999706	0.0508207	1.57419	0.923091	0.9999	0.0631424	0.0462602	0.0168821	1	0
AGPAT9	Ho-Het	Ho	Het	1.46275	2.05016	0.0002412	0.00169729	0.49332	1.57419	0.344101	0.486111	-0.932975	0.0631424	-0.996117	0.464401	-0.333107
AGPAT9	Ho-W	Ho	W	1.48123	2.05016	0.000367596	0.00223694	0.54414	1.57419	0.29704	0.433309	-0.932975	0.0462602	-0.979235	0.503277	-0.298193
AGPS	Het-W	Het	W	0.0888538	6.79728	0.654198	0.999706	-0.00184658	5.70789	0.990978	0.9999	-1.15426	-1.05246	-0.101802	1	0
AGPS	Ho-Het	Ho	Het	0.356467	6.79728	0.0704149	0.152662	0.445753	5.70789	0.00616707	0.0212725	-1.06482	-1.15426	0.0894396	1	0
AGPS	Ho-W	Ho	W	0.44532	6.79728	0.024927	0.0660715	0.443907	5.70789	0.00646357	0.0215618	-1.06482	-1.05246	-0.0123629	0.999712	-0.000125244
AGRN	Het-W	Het	W	-0.193734	8.20264	0.429705	0.999706	-0.0296517	9.23259	0.8839	0.9999	1.17191	1.00458	0.167336	1	0
AGRN	Ho-Het	Ho	Het	-0.176426	8.20264	0.471216	0.614799	-0.466593	9.23259	0.0219002	0.0588297	0.881732	1.17191	-0.290183	1	0
AGRN	Ho-W	Ho	W	-0.37016	8.20264	0.131831	0.237562	-0.496245	9.23259	0.0148104	0.0424744	0.881732	1.00458	-0.122847	0.999712	-0.000125244
AGT	Het-W	Het	W	-0.95867	4.5801	0.0944632	0.999706	-0.298847	7.23066	0.5045	0.9999	2.77022	2.04521	0.725014	0.92875	0.0321013
AGT	Ho-Het	Ho	Het	2.81731	4.5801	2.16237e-06	3.17148e-05	2.80384	7.23066	4.30045e-09	1.25157e-07	2.75381	2.77022	-0.0164075	1	0
AGT	Ho-W	Ho	W	1.85864	4.5801	0.00138627	0.00657429	2.50499	7.23066	1.08581e-07	1.76835e-06	2.75381	2.04521	0.708607	0.999712	0.000125244
AGTPBP1	Het-W	Het	W	0.146542	7.72767	0.547225	0.999706	0.0466036	5.74386	0.837572	0.9999	-1.8963	-1.78897	-0.107331	1	0
AGTPBP1	Ho-Het	Ho	Het	-0.549041	7.72767	0.0243851	0.0678478	-1.12457	5.74386	1.21391e-06	1.63329e-05	-2.46875	-1.8963	-0.572451	1	0
AGTPBP1	Ho-W	Ho	W	-0.402498	7.72767	0.0990288	0.19256	-1.07797	5.74386	3.28454e-06	3.45489e-05	-2.46875	-1.78897	-0.679782	0.999712	-0.000125244
AGTR1	Het-W	Het	W	0.723243	1.78245	0.122308	0.999706	0.831353	1.3858	0.169441	0.9999	-0.687776	-0.568397	-0.11938	NA	NA
AGTR1	Ho-Het	Ho	Het	3.17428	1.78245	5.7268e-20	1.95615e-17	3.61889	1.3858	1.26514e-13	1.2347e-11	-0.29467	-0.687776	0.393107	NA	NA
AGTR1	Ho-W	Ho	W	3.89752	1.78245	2.29924e-22	8.77769e-20	4.45025	1.3858	4.16441e-17	5.87543e-15	-0.29467	-0.568397	0.273727	NA	NA
AGTRAP	Het-W	Het	W	-0.00841699	3.56343	0.976881	0.999706	-0.028062	4.63857	0.928658	0.9999	1.24858	1.23112	0.0174585	1	0
AGTRAP	Ho-Het	Ho	Het	0.312202	3.56343	0.266083	0.411135	-0.151196	4.63857	0.630143	0.742421	0.775822	1.24858	-0.472761	1	0
AGTRAP	Ho-W	Ho	W	0.303785	3.56343	0.294012	0.429567	-0.179258	4.63857	0.567935	0.688929	0.775822	1.23112	-0.455302	0.999712	-0.000125244
AHCTF1	Het-W	Het	W	0.081484	6.37583	0.621249	0.999706	-0.0101411	5.49375	0.959314	0.9999	-0.950434	-0.856666	-0.0937673	1	0
AHCTF1	Ho-Het	Ho	Het	0.0939283	6.37583	0.563397	0.693823	0.194877	5.49375	0.32634	0.467125	-0.847439	-0.950434	0.102995	1	0
AHCTF1	Ho-W	Ho	W	0.175412	6.37583	0.287753	0.42296	0.184736	5.49375	0.352726	0.491349	-0.847439	-0.856666	0.00922761	0.999712	0.000125244
AHCY	Het-W	Het	W	0.120632	6.37864	0.478681	0.999706	0.173684	6.90786	0.340487	0.9999	0.288534	0.239364	0.0491704	1	0
AHCY	Ho-Het	Ho	Het	-0.532782	6.37864	0.00166478	0.00811446	0.262759	6.90786	0.148746	0.260486	1.08273	0.288534	0.794196	0.467769	0.329969
AHCY	Ho-W	Ho	W	-0.412149	6.37864	0.016123	0.04686	0.436443	6.90786	0.0167057	0.0467328	1.08273	0.239364	0.843367	0.502818	0.298589
AHCYL1	Het-W	Het	W	-0.118546	6.65191	0.562112	0.999706	0.0398246	7.49274	0.815864	0.9999	0.997571	0.8213	0.17627	1	0
AHCYL1	Ho-Het	Ho	Het	0.737183	6.65191	0.000278126	0.0019032	0.490711	7.49274	0.00413961	0.0155026	0.749787	0.997571	-0.247784	1	0
AHCYL1	Ho-W	Ho	W	0.618637	6.65191	0.00251481	0.0106326	0.530536	7.49274	0.00195066	0.00808931	0.749787	0.8213	-0.0715135	0.999712	-0.000125244
AHCYL2	Het-W	Het	W	-0.224683	5.35402	0.401068	0.999706	-0.070458	6.20207	0.687267	0.9999	0.943339	0.758128	0.185211	1	0
AHCYL2	Ho-Het	Ho	Het	-0.334337	5.35402	0.207121	0.342563	-0.489493	6.20207	0.0054689	0.0193265	0.788916	0.943339	-0.154423	1	0
AHCYL2	Ho-W	Ho	W	-0.55902	5.35402	0.0376094	0.0911892	-0.559951	6.20207	0.00149626	0.00650825	0.788916	0.758128	0.0307879	0.999712	0.000125244
AHDC1	Het-W	Het	W	-1.14408	4.6567	0.021599	0.999706	-0.0436446	7.13486	0.817946	0.9999	2.83377	1.70215	1.13162	0.0522742	1.28171
AHDC1	Ho-Het	Ho	Het	-0.271621	4.6567	0.579449	0.706661	-0.120671	7.13486	0.524792	0.654088	2.98499	2.83377	0.151213	1	0
AHDC1	Ho-W	Ho	W	-1.4157	4.6567	0.00476925	0.0177327	-0.164315	7.13486	0.386665	0.52543	2.98499	1.70215	1.28283	0.754485	0.122349
AHI1	Het-W	Het	W	-0.0105593	6.42647	0.949903	0.999706	-0.10043	4.9751	0.644612	0.9999	-1.49198	-1.39952	-0.0924635	1	0
AHI1	Ho-Het	Ho	Het	-1.08299	6.42647	1.71757e-10	9.40677e-09	-1.11447	4.9751	6.11959e-07	9.01615e-06	-1.51917	-1.49198	-0.027184	1	0
AHI1	Ho-W	Ho	W	-1.09355	6.42647	1.71153e-10	7.48e-09	-1.2149	4.9751	5.76498e-08	1.01809e-06	-1.51917	-1.39952	-0.119647	0.999712	-0.000125244
AHNAK2	Het-W	Het	W	-0.0532143	7.86067	0.833634	0.999706	-0.0658622	8.28357	0.801191	0.9999	0.298356	0.302617	-0.00426125	1	0
AHNAK2	Ho-Het	Ho	Het	2.90285	7.86067	3.07691e-27	3.32819e-24	3.06459	8.28357	1.40839e-27	1.21873e-24	0.458558	0.298356	0.160203	1	0
AHNAK2	Ho-W	Ho	W	2.84964	7.86067	3.82925e-26	3.55027e-23	2.99873	8.28357	1.29425e-26	7.30407e-24	0.458558	0.302617	0.155941	0.999712	0.000125244
AHNAK	Het-W	Het	W	-0.299809	6.5242	0.297797	0.999706	-0.385718	7.11218	0.101804	0.9999	0.551631	0.638659	-0.087028	1	0
AHNAK	Ho-Het	Ho	Het	0.584449	6.5242	0.042021	0.103832	0.61108	7.11218	0.00966715	0.0308152	0.576419	0.551631	0.0247879	1	0
AHNAK	Ho-W	Ho	W	0.284641	6.5242	0.322499	0.458794	0.225362	7.11218	0.338051	0.476584	0.576419	0.638659	-0.0622401	0.999712	-0.000125244
AHRR	Het-W	Het	W	-0.249475	3.83763	0.49037	0.999706	-0.2854	2.88881	0.432866	0.9999	-0.769838	-0.74968	-0.0201575	1	0
AHRR	Ho-Het	Ho	Het	-0.407124	3.83763	0.257163	0.401536	-1.4671	2.88881	0.000125213	0.000863126	-1.83788	-0.769838	-1.06804	0.856474	-0.067286
AHRR	Ho-W	Ho	W	-0.656599	3.83763	0.0716461	0.149947	-1.7525	2.88881	4.86483e-06	4.895e-05	-1.83788	-0.74968	-1.0882	0.867799	-0.061581
AHSA1	Het-W	Het	W	0.0290217	5.47852	0.880248	0.999706	0.00406614	7.07556	0.981472	0.9999	1.67861	1.70304	-0.0244277	1	0
AHSA1	Ho-Het	Ho	Het	0.320026	5.47852	0.0900439	0.18421	0.0867205	7.07556	0.620304	0.734898	1.4463	1.67861	-0.232313	1	0
AHSA1	Ho-W	Ho	W	0.349048	5.47852	0.0698222	0.147149	0.0907867	7.07556	0.604205	0.717306	1.4463	1.70304	-0.256741	0.999712	-0.000125244
AHSA2	Het-W	Het	W	-0.0430524	4.82411	0.839746	0.999706	-0.136317	2.81528	0.716598	0.9999	-2.18496	-2.10512	-0.0798411	1	0
AHSA2	Ho-Het	Ho	Het	-0.233241	4.82411	0.265657	0.410747	0.145946	2.81528	0.697635	0.792726	-1.80575	-2.18496	0.379211	1	0
AHSA2	Ho-W	Ho	W	-0.276294	4.82411	0.196558	0.319634	0.00962885	2.81528	0.979537	0.987756	-1.80575	-2.10512	0.29937	0.999712	0.000125244
AICDA	Het-W	Het	W	-0.0838213	1.36713	0.816766	0.999706	0.0631015	0.297425	0.925541	0.9999	-1.06599	-1.37901	0.313017	1	0
AICDA	Ho-Het	Ho	Het	-0.153995	1.36713	0.657289	0.768198	-0.538453	0.297425	0.435076	0.574846	-1.38599	-1.06599	-0.319994	1	0
AICDA	Ho-W	Ho	W	-0.237817	1.36713	0.515507	0.642466	-0.475352	0.297425	0.494011	0.623943	-1.38599	-1.37901	-0.00697646	0.999712	-0.000125244
AIDA	Het-W	Het	W	0.0631282	6.37227	0.78771	0.999706	-0.0820235	4.88283	0.663936	0.9999	-1.43174	-1.30744	-0.124298	1	0
AIDA	Ho-Het	Ho	Het	0.618286	6.37227	0.00770996	0.0275244	0.370558	4.88283	0.0490059	0.111206	-1.67849	-1.43174	-0.246747	1	0
AIDA	Ho-W	Ho	W	0.681414	6.37227	0.0037436	0.0146141	0.288534	4.88283	0.125404	0.227116	-1.67849	-1.30744	-0.371045	0.999712	-0.000125244
AIF1L	Het-W	Het	W	0.0497544	5.49777	0.807256	0.999706	-0.0487765	4.92152	0.817857	0.9999	-0.541864	-0.429342	-0.112522	1	0
AIF1L	Ho-Het	Ho	Het	-0.490845	5.49777	0.0155613	0.0478866	-0.799518	4.92152	0.000204886	0.00130364	-0.852963	-0.541864	-0.3111	1	0
AIF1L	Ho-W	Ho	W	-0.441091	5.49777	0.0317247	0.0795877	-0.848295	4.92152	8.29698e-05	0.00056861	-0.852963	-0.429342	-0.423621	0.999712	-0.000125244
AIFM1	Het-W	Het	W	-0.0324573	4.24913	0.869658	0.999706	0.0231929	5.24335	0.896686	0.9999	0.980952	0.89802	0.0829315	1	0
AIFM1	Ho-Het	Ho	Het	0.118491	4.24913	0.535986	0.669402	0.232801	5.24335	0.191236	0.315285	1.0923	0.980952	0.111344	1	0
AIFM1	Ho-W	Ho	W	0.0860332	4.24913	0.663764	0.763123	0.255993	5.24335	0.151311	0.262956	1.0923	0.89802	0.194276	0.999712	0.000125244
AIFM2	Het-W	Het	W	0.084113	3.73002	0.747819	0.999706	-0.275581	4.31418	0.274999	0.9999	0.179775	0.526308	-0.346533	1	0
AIFM2	Ho-Het	Ho	Het	1.66993	3.73002	1.52036e-11	1.0829e-09	2.24245	4.31418	1.00826e-18	2.42356e-16	0.743651	0.179775	0.563876	1	0
AIFM2	Ho-W	Ho	W	1.75405	3.73002	1.30226e-11	7.64858e-10	1.96686	4.31418	4.68252e-15	4.46905e-13	0.743651	0.526308	0.217343	0.999712	0.000125244
AIFM3	Het-W	Het	W	-0.0978209	0.919063	0.810459	0.999706	-0.36563	0.149315	0.598878	0.9999	-1.07598	-0.63151	-0.444469	1	0
AIFM3	Ho-Het	Ho	Het	0.299544	0.919063	0.443111	0.588819	0.644839	0.149315	0.349957	0.491393	-0.720043	-1.07598	0.355936	1	0
AIFM3	Ho-W	Ho	W	0.201723	0.919063	0.619167	0.728829	0.279209	0.149315	0.683071	0.780833	-0.720043	-0.63151	-0.0885331	0.999712	-0.000125244
AIG1	Het-W	Het	W	-0.0345155	5.4007	0.868124	0.999706	0.0641846	5.9339	0.739727	0.9999	0.622606	0.507361	0.115244	1	0
AIG1	Ho-Het	Ho	Het	0.331843	5.4007	0.103667	0.205122	0.19395	5.9339	0.314784	0.455009	0.481264	0.622606	-0.141342	1	0
AIG1	Ho-W	Ho	W	0.297328	5.4007	0.152421	0.264708	0.258135	5.9339	0.181495	0.302064	0.481264	0.507361	-0.0260974	0.999712	-0.000125244
AIMP1	Het-W	Het	W	-0.0440957	5.33572	0.837821	0.999706	0.00653227	5.30668	0.975355	0.9999	-0.0371414	-0.054819	0.0176776	1	0
AIMP1	Ho-Het	Ho	Het	0.0453949	5.33572	0.831545	0.893729	0.110209	5.30668	0.601925	0.719494	0.0263812	-0.0371414	0.0635225	1	0
AIMP1	Ho-W	Ho	W	0.00129925	5.33572	0.995221	0.997348	0.116741	5.30668	0.58101	0.699064	0.0263812	-0.054819	0.0812002	0.999712	0.000125244
AIMP2	Het-W	Het	W	-0.119279	3.96988	0.576693	0.999706	-0.0699307	4.95725	0.719028	0.9999	0.993508	0.95832	0.0351883	1	0
AIMP2	Ho-Het	Ho	Het	0.627531	3.96988	0.00229255	0.0104779	0.67675	4.95725	0.000470054	0.00257005	1.03716	0.993508	0.0436493	1	0
AIMP2	Ho-W	Ho	W	0.508252	3.96988	0.0165119	0.047723	0.606819	4.95725	0.0017088	0.00726742	1.03716	0.95832	0.0788375	0.999712	0.000125244
AK2	Het-W	Het	W	0.213392	5.40344	0.306682	0.999706	0.0956877	5.58476	0.673564	0.9999	0.151875	0.229382	-0.0775069	1	0
AK2	Ho-Het	Ho	Het	0.548455	5.40344	0.0068885	0.0251018	0.568433	5.58476	0.0122048	0.0370654	0.168916	0.151875	0.0170404	1	0
AK2	Ho-W	Ho	W	0.761847	5.40344	0.000267453	0.00172029	0.664121	5.58476	0.00348813	0.0129805	0.168916	0.229382	-0.0604665	0.999712	-0.000125244
AK3	Het-W	Het	W	0.104185	6.89798	0.580147	0.999706	0.113608	6.6626	0.53779	0.9999	-0.102202	-0.111609	0.0094073	1	0
AK3	Ho-Het	Ho	Het	0.23202	6.89798	0.214073	0.350931	-0.135518	6.6626	0.462463	0.599378	-0.471752	-0.102202	-0.369551	1	0
AK3	Ho-W	Ho	W	0.336205	6.89798	0.0744802	0.154384	-0.0219096	6.6626	0.9055	0.940002	-0.471752	-0.111609	-0.360143	0.999712	-0.000125244
AK4	Het-W	Het	W	-0.0185125	5.6753	0.945297	0.999706	-0.152643	4.7092	0.62475	0.9999	-0.997641	-0.881406	-0.116235	1	0
AK4	Ho-Het	Ho	Het	1.31916	5.6753	9.16987e-07	1.53933e-05	1.33467	4.7092	2.2068e-05	0.000198642	-0.986915	-0.997641	0.0107258	1	0
AK4	Ho-W	Ho	W	1.30065	5.6753	1.78767e-06	2.42466e-05	1.18202	4.7092	0.000161364	0.00100024	-0.986915	-0.881406	-0.105509	0.999712	-0.000125244
AK5	Het-W	Het	W	0.105281	4.98645	0.705435	0.999706	-0.0341045	5.27226	0.894124	0.9999	0.279768	0.434637	-0.154868	1	0
AK5	Ho-Het	Ho	Het	-0.494455	4.98645	0.0746039	0.159455	-0.674511	5.27226	0.00911403	0.029304	0.103032	0.279768	-0.176736	1	0
AK5	Ho-W	Ho	W	-0.389174	4.98645	0.164499	0.280403	-0.708616	5.27226	0.00620435	0.0208688	0.103032	0.434637	-0.331604	0.999712	-0.000125244
AK6	Het-W	Het	W	-0.0716417	3.72171	0.781102	0.999706	-0.230268	3.89976	0.363137	0.9999	0.352282	0.520108	-0.167826	1	0
AK6	Ho-Het	Ho	Het	0.598975	3.72171	0.0162817	0.0496677	-0.00169406	3.89976	0.994684	0.996911	-0.251046	0.352282	-0.603327	0.962488	-0.0166047
AK6	Ho-W	Ho	W	0.527334	3.72171	0.039768	0.0952202	-0.231962	3.89976	0.360737	0.498658	-0.251046	0.520108	-0.771153	0.761478	-0.118342
AK7	Het-W	Het	W	0.0230621	3.55914	0.939055	0.999706	-0.152277	3.73273	0.538708	0.9999	0.0878825	0.272691	-0.184809	1	0
AK7	Ho-Het	Ho	Het	1.09909	3.55914	0.000157815	0.00119373	1.21262	3.73273	7.45635e-07	1.0621e-05	0.199297	0.0878825	0.111415	1	0
AK7	Ho-W	Ho	W	1.12215	3.55914	0.00018505	0.00126403	1.06034	3.73273	1.41225e-05	0.000124362	0.199297	0.272691	-0.073394	0.999712	-0.000125244
AK8	Het-W	Het	W	0.0533162	1.66023	0.876234	0.999706	-0.0518868	2.57972	0.876894	0.9999	0.866126	0.951521	-0.0853952	1	0
AK8	Ho-Het	Ho	Het	-0.500365	1.66023	0.138981	0.256028	-0.238989	2.57972	0.479717	0.615289	1.08997	0.866126	0.223849	1	0
AK8	Ho-W	Ho	W	-0.447049	1.66023	0.206152	0.331335	-0.290875	2.57972	0.389557	0.528255	1.08997	0.951521	0.138454	0.999712	0.000125244
AK9	Het-W	Het	W	0.0439481	3.94928	0.8464	0.999706	0.401304	2.50752	0.223451	0.9999	-1.19558	-1.54101	0.34543	1	0
AK9	Ho-Het	Ho	Het	-0.322827	3.94928	0.146992	0.26701	-0.950029	2.50752	0.00482813	0.0175495	-1.80923	-1.19558	-0.613654	1	0
AK9	Ho-W	Ho	W	-0.278879	3.94928	0.223183	0.351397	-0.548725	2.50752	0.106594	0.200491	-1.80923	-1.54101	-0.268224	0.999712	-0.000125244
AKAP10	Het-W	Het	W	0.00535335	5.85074	0.975115	0.999706	-0.107029	4.12949	0.647078	0.9999	-1.71215	-1.59011	-0.122033	1	0
AKAP10	Ho-Het	Ho	Het	-0.320449	5.85074	0.0594035	0.13445	-0.55274	4.12949	0.0197569	0.0543662	-1.94616	-1.71215	-0.234016	1	0
AKAP10	Ho-W	Ho	W	-0.315095	5.85074	0.0676595	0.143617	-0.659769	4.12949	0.00543821	0.0187335	-1.94616	-1.59011	-0.35605	0.999712	-0.000125244
AKAP11	Het-W	Het	W	-0.0547496	7.84399	0.779822	0.999706	0.0308039	7.28101	0.862275	0.9999	-0.585243	-0.675594	0.0903505	1	0
AKAP11	Ho-Het	Ho	Het	-0.188608	7.84399	0.33383	0.482476	-0.0272098	7.28101	0.878222	0.921903	-0.423045	-0.585243	0.162198	1	0
AKAP11	Ho-W	Ho	W	-0.243358	7.84399	0.214527	0.341162	0.00359404	7.28101	0.983861	0.990241	-0.423045	-0.675594	0.252549	0.999712	0.000125244
AKAP12	Het-W	Het	W	0.285618	8.89319	0.245968	0.999706	0.265168	9.23922	0.281192	0.9999	0.267048	0.289505	-0.0224566	1	0
AKAP12	Ho-Het	Ho	Het	0.182656	8.89319	0.457294	0.60224	0.367777	9.23922	0.135149	0.242733	0.452411	0.267048	0.185363	1	0
AKAP12	Ho-W	Ho	W	0.468274	8.89319	0.0574793	0.126681	0.632945	9.23922	0.010344	0.0317711	0.452411	0.289505	0.162906	0.999712	0.000125244
AKAP13	Het-W	Het	W	0.0673472	7.70897	0.737087	0.999706	0.0735307	6.77029	0.671163	0.9999	-1.0142	-1.01814	0.00394504	1	0
AKAP13	Ho-Het	Ho	Het	-0.399139	7.70897	0.046391	0.111593	-0.144576	6.77029	0.404162	0.545212	-0.759056	-1.0142	0.255143	1	0
AKAP13	Ho-W	Ho	W	-0.331792	7.70897	0.098834	0.192251	-0.0710449	6.77029	0.682094	0.780326	-0.759056	-1.01814	0.259088	0.999712	0.000125244
AKAP14	Het-W	Het	W	0.262721	1.05411	0.565708	0.999706	0.452797	2.28817	0.37822	0.9999	1.48344	1.37216	0.111277	1	0
AKAP14	Ho-Het	Ho	Het	-0.702975	1.05411	0.122088	0.232022	-1.11852	2.28817	0.0325313	0.0808147	1.02235	1.48344	-0.461091	1	0
AKAP14	Ho-W	Ho	W	-0.440254	1.05411	0.352356	0.489886	-0.665727	2.28817	0.202518	0.327889	1.02235	1.37216	-0.349814	0.999712	-0.000125244
AKAP17A	Het-W	Het	W	-0.0586348	4.90649	0.768032	0.999706	0.207102	5.47375	0.322992	0.9999	0.743079	0.512748	0.230331	1	0
AKAP17A	Ho-Het	Ho	Het	0.199313	4.90649	0.307165	0.454945	-0.0696499	5.47375	0.739261	0.823992	0.47679	0.743079	-0.266289	1	0
AKAP17A	Ho-W	Ho	W	0.140679	4.90649	0.479024	0.610659	0.137452	5.47375	0.512585	0.640114	0.47679	0.512748	-0.0359578	0.999712	-0.000125244
AKAP3	Het-W	Het	W	0.24692	2.94102	0.376116	0.999706	0.0277012	3.0409	0.923341	0.9999	-0.0379953	0.173181	-0.211177	1	0
AKAP3	Ho-Het	Ho	Het	0.487941	2.94102	0.063517	0.141042	0.695696	3.0409	0.0142974	0.0419354	0.176167	-0.0379953	0.214162	1	0
AKAP3	Ho-W	Ho	W	0.734862	2.94102	0.0080565	0.0269118	0.723397	3.0409	0.0112782	0.0340761	0.176167	0.173181	0.00298568	0.999712	0.000125244
AKAP5	Het-W	Het	W	0.369033	4.15788	0.175966	0.999706	0.29799	2.84772	0.461645	0.9999	-1.30807	-1.17086	-0.137206	1	0
AKAP5	Ho-Het	Ho	Het	-0.459554	4.15788	0.0881782	0.181243	-0.642574	2.84772	0.115222	0.215037	-1.48336	-1.30807	-0.175297	1	0
AKAP5	Ho-W	Ho	W	-0.0905213	4.15788	0.741269	0.822787	-0.344583	2.84772	0.400204	0.537136	-1.48336	-1.17086	-0.312504	0.999712	-0.000125244
AKAP6	Het-W	Het	W	0.022634	8.28735	0.912836	0.999706	-0.0417947	7.8697	0.811965	0.9999	-0.379237	-0.317108	-0.0621289	1	0
AKAP6	Ho-Het	Ho	Het	-0.274529	8.28735	0.183549	0.314642	-0.499758	7.8697	0.00459909	0.0168681	-0.603963	-0.379237	-0.224727	1	0
AKAP6	Ho-W	Ho	W	-0.251895	8.28735	0.223653	0.352009	-0.541552	7.8697	0.00214708	0.00877768	-0.603963	-0.317108	-0.286855	0.999712	-0.000125244
AKAP7	Het-W	Het	W	0.204232	2.93368	0.468094	0.999706	-0.276377	2.45253	0.632023	0.9999	-0.62976	-0.0616776	-0.568083	0.346861	-0.459845
AKAP7	Ho-Het	Ho	Het	-0.290183	2.93368	0.292165	0.439229	-0.415314	2.45253	0.474929	0.611141	-0.75914	-0.62976	-0.12938	1	0
AKAP7	Ho-W	Ho	W	-0.085951	2.93368	0.762493	0.838245	-0.691691	2.45253	0.234744	0.36574	-0.75914	-0.0616776	-0.697463	0.193088	-0.714244
AKAP8	Het-W	Het	W	-0.00226666	4.57792	0.991167	0.999706	0.0209015	4.47776	0.933778	0.9999	-0.229002	-0.282573	0.0535706	1	0
AKAP8	Ho-Het	Ho	Het	0.207094	4.57792	0.295007	0.442323	0.563805	4.47776	0.0244523	0.0641735	0.12494	-0.229002	0.353942	1	0
AKAP8	Ho-W	Ho	W	0.204828	4.57792	0.314949	0.450808	0.584706	4.47776	0.0198456	0.0535876	0.12494	-0.282573	0.407513	0.999712	0.000125244
AKAP8L	Het-W	Het	W	-0.0558299	5.54119	0.797684	0.999706	-0.072937	6.49858	0.696862	0.9999	1.0057	1.03752	-0.0318189	1	0
AKAP8L	Ho-Het	Ho	Het	0.425393	5.54119	0.0479336	0.114176	0.292681	6.49858	0.117891	0.218511	0.872821	1.0057	-0.132879	1	0
AKAP8L	Ho-W	Ho	W	0.369563	5.54119	0.0894922	0.178544	0.219744	6.49858	0.240293	0.37193	0.872821	1.03752	-0.164698	0.999712	-0.000125244
AKAP9	Het-W	Het	W	0.198985	8.33828	0.436479	0.999706	0.123469	7.34635	0.605366	0.9999	-1.03857	-0.958964	-0.0796067	1	0
AKAP9	Ho-Het	Ho	Het	-0.987675	8.33828	0.000129148	0.00101412	-0.907865	7.34635	0.000167288	0.00109722	-0.958019	-1.03857	0.0805517	1	0
AKAP9	Ho-W	Ho	W	-0.78869	8.33828	0.00218357	0.00946334	-0.784396	7.34635	0.00112613	0.00513784	-0.958019	-0.958964	0.000945012	0.999712	0.000125244
AKIP1	Het-W	Het	W	0.0281846	4.98798	0.886858	0.999706	-0.0518359	4.76114	0.806962	0.9999	-0.369619	-0.289833	-0.0797863	1	0
AKIP1	Ho-Het	Ho	Het	0.335465	4.98798	0.0824904	0.171976	0.634872	4.76114	0.00265913	0.010803	-0.0730083	-0.369619	0.296611	1	0
AKIP1	Ho-W	Ho	W	0.36365	4.98798	0.0660773	0.14102	0.583036	4.76114	0.00578861	0.0197158	-0.0730083	-0.289833	0.216825	0.999712	0.000125244
AKIRIN1	Het-W	Het	W	0.0998934	7.34812	0.584353	0.999706	-0.0111684	6.57731	0.958938	0.9999	-0.819045	-0.711951	-0.107094	1	0
AKIRIN1	Ho-Het	Ho	Het	0.718457	7.34812	7.65302e-05	0.000653899	0.764938	6.57731	0.000437369	0.00242092	-0.774721	-0.819045	0.0443241	1	0
AKIRIN1	Ho-W	Ho	W	0.818351	7.34812	8.14895e-06	9.02503e-05	0.75377	6.57731	0.000530682	0.00271512	-0.774721	-0.711951	-0.06277	0.999712	-0.000125244
AKIRIN2	Het-W	Het	W	-0.284786	4.89611	0.274584	0.999706	0.135291	6.99494	0.396746	0.9999	2.28371	1.80277	0.480938	0.604537	0.218577
AKIRIN2	Ho-Het	Ho	Het	0.142068	4.89611	0.577822	0.705391	0.0137931	6.99494	0.931095	0.955838	2.15499	2.28371	-0.128724	1	0
AKIRIN2	Ho-W	Ho	W	-0.142718	4.89611	0.58397	0.699914	0.149084	6.99494	0.350727	0.489543	2.15499	1.80277	0.352214	0.999712	0.000125244
AKNA	Het-W	Het	W	-0.0532805	4.4969	0.820656	0.999706	-0.0194672	4.0207	0.936054	0.9999	-0.460708	-0.542774	0.082066	1	0
AKNA	Ho-Het	Ho	Het	-0.222882	4.4969	0.33281	0.481484	-0.247093	4.0207	0.31117	0.451535	-0.486007	-0.460708	-0.0252984	1	0
AKNA	Ho-W	Ho	W	-0.276163	4.4969	0.24223	0.37368	-0.26656	4.0207	0.275204	0.410215	-0.486007	-0.542774	0.0567676	0.999712	0.000125244
AKR1A1	Het-W	Het	W	0.153322	5.87259	0.451093	0.999706	0.13198	6.76945	0.409285	0.9999	0.893261	0.939764	-0.0465029	1	0
AKR1A1	Ho-Het	Ho	Het	0.400478	5.87259	0.0462137	0.111249	0.399253	6.76945	0.0124051	0.0375597	0.891695	0.893261	-0.00156631	1	0
AKR1A1	Ho-W	Ho	W	0.5538	5.87259	0.00654144	0.0227818	0.531233	6.76945	0.000906375	0.0042812	0.891695	0.939764	-0.0480692	0.999712	-0.000125244
AKR1B1	Het-W	Het	W	-0.0138434	5.10103	0.940859	0.999706	-0.0420014	6.73832	0.792161	0.9999	1.60461	1.59748	0.00712605	1	0
AKR1B1	Ho-Het	Ho	Het	-0.704244	5.10103	0.000140746	0.00108679	-0.597191	6.73832	0.000200297	0.00127757	1.71211	1.60461	0.107504	1	0
AKR1B1	Ho-W	Ho	W	-0.718088	5.10103	0.000149382	0.00104997	-0.639193	6.73832	6.98066e-05	0.00048912	1.71211	1.59748	0.11463	0.999712	0.000125244
AKR1C2	Het-W	Het	W	-0.433191	2.54916	0.174752	0.999706	-0.315276	3.49214	0.408555	0.9999	0.978616	0.887146	0.0914694	1	0
AKR1C2	Ho-Het	Ho	Het	-0.102239	2.54916	0.745661	0.834676	-0.0896509	3.49214	0.814835	0.878963	1.01089	0.978616	0.032276	1	0
AKR1C2	Ho-W	Ho	W	-0.53543	2.54916	0.0953035	0.18743	-0.404927	3.49214	0.290158	0.425565	1.01089	0.887146	0.123745	0.999712	0.000125244
AKR1C3	Het-W	Het	W	-0.183013	3.22904	0.598816	0.999706	-0.145273	4.26551	0.621409	0.9999	1.13597	1.15019	-0.0142299	1	0
AKR1C3	Ho-Het	Ho	Het	-0.370644	3.22904	0.284259	0.430736	-0.700254	4.26551	0.0187622	0.0521374	0.817466	1.13597	-0.318499	1	0
AKR1C3	Ho-W	Ho	W	-0.553657	3.22904	0.114367	0.21354	-0.845526	4.26551	0.00462152	0.0164665	0.817466	1.15019	-0.332729	0.999712	-0.000125244
AKR7A2	Het-W	Het	W	0.044904	5.52886	0.807548	0.999706	-0.055848	6.36517	0.756238	0.9999	0.786299	0.89831	-0.112011	1	0
AKR7A2	Ho-Het	Ho	Het	0.208373	5.52886	0.249622	0.393502	0.265697	6.36517	0.139529	0.248741	0.842707	0.786299	0.0564081	1	0
AKR7A2	Ho-W	Ho	W	0.253277	5.52886	0.169504	0.286778	0.209849	6.36517	0.243262	0.375362	0.842707	0.89831	-0.0556027	0.999712	-0.000125244
AKT1	Het-W	Het	W	-0.0399245	7.25117	0.815474	0.999706	0.00667997	6.68306	0.970281	0.9999	-0.432904	-0.48516	0.0522567	1	0
AKT1	Ho-Het	Ho	Het	0.149191	7.25117	0.379395	0.527088	-0.213295	6.68306	0.234937	0.368161	-0.796238	-0.432904	-0.363335	1	0
AKT1	Ho-W	Ho	W	0.109266	7.25117	0.523103	0.648827	-0.206615	6.68306	0.250152	0.383078	-0.796238	-0.48516	-0.311078	0.999712	-0.000125244
AKT1S1	Het-W	Het	W	-0.142744	3.08539	0.62495	0.999706	0.177675	5.33212	0.333765	0.9999	2.41349	1.96429	0.449194	0.606802	0.216953
AKT1S1	Ho-Het	Ho	Het	0.439482	3.08539	0.114277	0.220436	0.331393	5.33212	0.0699345	0.147061	2.29917	2.41349	-0.114322	1	0
AKT1S1	Ho-W	Ho	W	0.296738	3.08539	0.306694	0.44301	0.509068	5.33212	0.00557755	0.0191272	2.29917	1.96429	0.334873	0.999712	0.000125244
AKT2	Het-W	Het	W	-0.270698	5.65884	0.183867	0.999706	-0.141786	5.79508	0.409555	0.9999	0.175227	0.010259	0.164968	1	0
AKT2	Ho-Het	Ho	Het	-0.0201114	5.65884	0.920138	0.953489	0.00949016	5.79508	0.956041	0.971295	0.203884	0.175227	0.0286576	1	0
AKT2	Ho-W	Ho	W	-0.290809	5.65884	0.153957	0.266689	-0.132296	5.79508	0.442086	0.575583	0.203884	0.010259	0.193625	0.999712	0.000125244
AKT3	Het-W	Het	W	0.0997146	8.10034	0.574999	0.999706	0.0668508	5.21596	0.748392	0.9999	-2.69395	-2.65581	-0.0381423	1	0
AKT3	Ho-Het	Ho	Het	-0.223409	8.10034	0.207951	0.343389	-1.06722	5.21596	5.35704e-07	8.03866e-06	-3.53722	-2.69395	-0.843269	1	0
AKT3	Ho-W	Ho	W	-0.123694	8.10034	0.487014	0.61763	-1.00037	5.21596	2.64212e-06	2.86985e-05	-3.53722	-2.65581	-0.881411	0.999712	-0.000125244
AKTIP	Het-W	Het	W	-0.0230237	5.07478	0.89869	0.999706	-0.343295	4.70208	0.0884694	0.9999	-0.491307	-0.165748	-0.325559	1	0
AKTIP	Ho-Het	Ho	Het	0.457984	5.07478	0.0092506	0.0318327	0.50388	4.70208	0.0123216	0.0373504	-0.447771	-0.491307	0.0435356	1	0
AKTIP	Ho-W	Ho	W	0.43496	5.07478	0.0159089	0.0462994	0.160585	4.70208	0.422522	0.558203	-0.447771	-0.165748	-0.282023	0.999712	-0.000125244
ALAS1	Het-W	Het	W	0.0791462	5.52798	0.685968	0.999706	-0.0770185	6.235	0.668604	0.9999	0.623185	0.78797	-0.164785	1	0
ALAS1	Ho-Het	Ho	Het	0.382223	5.52798	0.0465461	0.11178	0.484071	6.235	0.00710894	0.0238782	0.725376	0.623185	0.102191	1	0
ALAS1	Ho-W	Ho	W	0.461369	5.52798	0.0183752	0.0520196	0.407053	6.235	0.0235466	0.0615298	0.725376	0.78797	-0.0625934	0.999712	-0.000125244
ALCAM	Het-W	Het	W	-0.179474	6.91521	0.516478	0.999706	-0.230754	6.60121	0.394625	0.9999	-0.307963	-0.249438	-0.0585255	1	0
ALCAM	Ho-Het	Ho	Het	-0.478994	6.91521	0.0838216	0.174081	-0.590082	6.60121	0.0302907	0.0763104	-0.419511	-0.307963	-0.111548	1	0
ALCAM	Ho-W	Ho	W	-0.658468	6.91521	0.0178662	0.050979	-0.820836	6.60121	0.00265571	0.0103922	-0.419511	-0.249438	-0.170073	0.999712	-0.000125244
ALDH16A1	Het-W	Het	W	-0.0188502	3.8367	0.940475	0.999706	0.0754488	4.82723	0.716976	0.9999	1.08059	1.02982	0.0507639	1	0
ALDH16A1	Ho-Het	Ho	Het	-0.535793	3.8367	0.0332626	0.0862479	-0.737293	4.82723	0.000478505	0.00260857	0.874068	1.08059	-0.20652	1	0
ALDH16A1	Ho-W	Ho	W	-0.554643	3.8367	0.0305561	0.0772832	-0.661844	4.82723	0.00174157	0.00737781	0.874068	1.02982	-0.155756	0.999712	-0.000125244
ALDH18A1	Het-W	Het	W	0.147419	6.14222	0.523682	0.999706	0.0998585	6.0408	0.670562	0.9999	0.026178	0.0855204	-0.0593424	1	0
ALDH18A1	Ho-Het	Ho	Het	0.615407	6.14222	0.00730682	0.0263305	0.286368	6.0408	0.222075	0.352948	-0.305666	0.026178	-0.331844	1	0
ALDH18A1	Ho-W	Ho	W	0.762826	6.14222	0.00100626	0.00507186	0.386227	6.0408	0.100032	0.191112	-0.305666	0.0855204	-0.391186	0.999712	-0.000125244
ALDH1B1	Het-W	Het	W	0.0792587	4.77858	0.660403	0.999706	-0.0154378	4.90108	0.942467	0.9999	0.0792937	0.182875	-0.103582	1	0
ALDH1B1	Ho-Het	Ho	Het	0.106283	4.77858	0.544412	0.677059	0.14913	4.90108	0.485294	0.620419	0.122129	0.0792937	0.0428351	1	0
ALDH1B1	Ho-W	Ho	W	0.185542	4.77858	0.304249	0.440311	0.133692	4.90108	0.532041	0.658142	0.122129	0.182875	-0.0607464	0.999712	-0.000125244
ALDH1L1	Het-W	Het	W	0.871005	0.676326	0.095254	0.999706	0.441371	1.25852	0.503574	0.9999	0.713348	1.39985	-0.686503	NA	NA
ALDH1L1	Ho-Het	Ho	Het	-0.806201	0.676326	0.11044	0.214887	-1.47477	1.25852	0.0304252	0.0765277	0.0219176	0.713348	-0.691431	NA	NA
ALDH1L1	Ho-W	Ho	W	0.064804	0.676326	0.905407	0.940591	-1.0334	1.25852	0.128404	0.231154	0.0219176	1.39985	-1.37793	NA	NA
ALDH1L2	Het-W	Het	W	0.104738	4.83685	0.635314	0.999706	0.18143	4.31577	0.477007	0.9999	-0.624034	-0.697312	0.0732776	1	0
ALDH1L2	Ho-Het	Ho	Het	0.00647781	4.83685	0.976102	0.986745	0.335038	4.31577	0.186718	0.309865	-0.288431	-0.624034	0.335603	1	0
ALDH1L2	Ho-W	Ho	W	0.111216	4.83685	0.614947	0.725595	0.516468	4.31577	0.0429945	0.0989484	-0.288431	-0.697312	0.408881	0.999712	0.000125244
ALDH2	Het-W	Het	W	0.0336167	6.32349	0.880806	0.999706	-0.0746757	7.26979	0.694137	0.9999	0.870651	0.98857	-0.117918	1	0
ALDH2	Ho-Het	Ho	Het	0.860233	6.32349	0.00011554	0.000922807	0.966093	7.26979	4.27872e-07	6.64327e-06	0.975568	0.870651	0.104917	1	0
ALDH2	Ho-W	Ho	W	0.89385	6.32349	7.20227e-05	0.000573179	0.891417	7.26979	2.99491e-06	3.18639e-05	0.975568	0.98857	-0.0130016	0.999712	-0.000125244
ALDH3A2	Het-W	Het	W	0.0498851	6.63585	0.802098	0.999706	-0.00996723	6.30708	0.956991	0.9999	-0.231951	-0.159897	-0.0720533	1	0
ALDH3A2	Ho-Het	Ho	Het	0.577695	6.63585	0.00348806	0.0146806	0.298136	6.30708	0.106419	0.202987	-0.513759	-0.231951	-0.281809	1	0
ALDH3A2	Ho-W	Ho	W	0.62758	6.63585	0.00164995	0.00756761	0.288168	6.30708	0.118774	0.217876	-0.513759	-0.159897	-0.353862	0.999712	-0.000125244
ALDH4A1	Het-W	Het	W	-0.0220141	4.32819	0.933681	0.999706	0.15875	5.42739	0.474817	0.9999	1.11043	0.89914	0.211295	1	0
ALDH4A1	Ho-Het	Ho	Het	-0.104442	4.32819	0.687095	0.79198	0.0642424	5.42739	0.772044	0.848027	1.2753	1.11043	0.164867	1	0
ALDH4A1	Ho-W	Ho	W	-0.126456	4.32819	0.633537	0.739573	0.222992	5.42739	0.315554	0.45307	1.2753	0.89914	0.376161	0.999712	0.000125244
ALDH5A1	Het-W	Het	W	-0.184185	6.32247	0.343711	0.999706	-0.135243	6.28178	0.478608	0.9999	0.0373169	-0.0124065	0.0497234	1	0
ALDH5A1	Ho-Het	Ho	Het	-0.312254	6.32247	0.106586	0.209365	-0.548469	6.28178	0.00432746	0.0160717	-0.197244	0.0373169	-0.234561	1	0
ALDH5A1	Ho-W	Ho	W	-0.496439	6.32247	0.011045	0.0344958	-0.683712	6.28178	0.000382202	0.00207399	-0.197244	-0.0124065	-0.184837	0.999712	-0.000125244
ALDH6A1	Het-W	Het	W	0.075875	6.62249	0.711624	0.999706	-0.176181	6.20126	0.405347	0.9999	-0.395857	-0.131277	-0.26458	1	0
ALDH6A1	Ho-Het	Ho	Het	0.0648218	6.62249	0.750676	0.838463	-0.300324	6.20126	0.157347	0.27181	-0.762319	-0.395857	-0.366462	1	0
ALDH6A1	Ho-W	Ho	W	0.140697	6.62249	0.493229	0.623501	-0.476505	6.20126	0.0249673	0.0645568	-0.762319	-0.131277	-0.631042	0.990895	-0.00397227
ALDH7A1	Het-W	Het	W	-0.0997747	5.77018	0.602814	0.999706	-0.00194056	7.11896	0.990528	0.9999	1.32099	1.19928	0.121708	1	0
ALDH7A1	Ho-Het	Ho	Het	-0.500522	5.77018	0.00849841	0.029741	-0.258308	7.11896	0.114769	0.2145	1.5627	1.32099	0.241703	1	0
ALDH7A1	Ho-W	Ho	W	-0.600297	5.77018	0.00190101	0.00846497	-0.260249	7.11896	0.112197	0.208583	1.5627	1.19928	0.363412	0.999712	0.000125244
ALDH8A1	Het-W	Het	W	-0.150087	1.74579	0.650767	0.999706	-0.212221	0.350955	0.737654	0.9999	-1.29074	-1.29438	0.00364513	1	0
ALDH8A1	Ho-Het	Ho	Het	0.0856607	1.74579	0.78777	0.864642	-0.907494	0.350955	0.171027	0.289962	-2.25109	-1.29074	-0.960349	0.590294	-0.228932
ALDH8A1	Ho-W	Ho	W	-0.0644262	1.74579	0.846351	0.89936	-1.11971	0.350955	0.0912858	0.178099	-2.25109	-1.29438	-0.956704	0.606109	-0.217449
ALDH9A1	Het-W	Het	W	0.0508168	10.3826	0.869676	0.999706	-0.0420017	6.81807	0.812978	0.9999	-3.32125	-3.23059	-0.0906535	1	0
ALDH9A1	Ho-Het	Ho	Het	0.830876	10.3826	0.00767342	0.0274232	0.179234	6.81807	0.312592	0.453044	-3.97403	-3.32125	-0.65278	1	0
ALDH9A1	Ho-W	Ho	W	0.881693	10.3826	0.00472235	0.0175886	0.137232	6.81807	0.439421	0.573546	-3.97403	-3.23059	-0.743433	0.999712	-0.000125244
ALDOA	Het-W	Het	W	-0.131265	8.06174	0.599911	0.999706	-0.106035	9.6092	0.659292	0.9999	1.36365	1.33403	0.0296203	1	0
ALDOA	Ho-Het	Ho	Het	1.31511	8.06174	2.05875e-07	4.24168e-06	1.64952	9.6092	2.23201e-11	1.31093e-09	1.69799	1.36365	0.334338	1	0
ALDOA	Ho-W	Ho	W	1.18384	8.06174	2.9437e-06	3.72048e-05	1.54349	9.6092	3.4069e-10	1.10736e-08	1.69799	1.33403	0.363958	0.999712	0.000125244
ALDOC	Het-W	Het	W	-0.493868	4.16252	0.279586	0.999706	-0.704915	5.11386	0.0954848	0.9999	0.93745	1.17009	-0.232644	1	0
ALDOC	Ho-Het	Ho	Het	0.464849	4.16252	0.306585	0.454225	0.29478	5.11386	0.484464	0.619541	0.770688	0.93745	-0.166762	1	0
ALDOC	Ho-W	Ho	W	-0.0290187	4.16252	0.949126	0.967891	-0.410135	5.11386	0.330357	0.468781	0.770688	1.17009	-0.399406	0.999712	-0.000125244
ALG10B	Het-W	Het	W	0.0990626	6.72645	0.601757	0.999706	-0.127932	2.1322	0.731108	0.9999	-4.79283	-4.54839	-0.244432	1	0
ALG10B	Ho-Het	Ho	Het	-0.223194	6.72645	0.237431	0.379352	-0.0201357	2.1322	0.957039	0.972092	-4.58533	-4.79283	0.207494	1	0
ALG10B	Ho-W	Ho	W	-0.124131	6.72645	0.51378	0.640988	-0.148067	2.1322	0.692274	0.787737	-4.58533	-4.54839	-0.0369379	0.999712	-0.000125244
ALG10	Het-W	Het	W	-0.0842803	3.76591	0.72833	0.999706	-0.10561	1.66191	0.863594	0.9999	-2.17217	-2.09326	-0.0789154	1	0
ALG10	Ho-Het	Ho	Het	-0.249989	3.76591	0.297177	0.443882	-0.312787	1.66191	0.61295	0.728847	-2.23188	-2.17217	-0.0597045	1	0
ALG10	Ho-W	Ho	W	-0.334269	3.76591	0.171835	0.28973	-0.418398	1.66191	0.499209	0.628551	-2.23188	-2.09326	-0.13862	0.999712	-0.000125244
ALG12	Het-W	Het	W	-0.039966	4.32547	0.844266	0.999706	-0.15736	4.41276	0.536322	0.9999	0.033983	0.140599	-0.106616	1	0
ALG12	Ho-Het	Ho	Het	0.0889711	4.32547	0.653111	0.764762	0.150566	4.41276	0.554247	0.678849	0.0906959	0.033983	0.056713	1	0
ALG12	Ho-W	Ho	W	0.0490051	4.32547	0.809934	0.873074	-0.00679342	4.41276	0.978684	0.987398	0.0906959	0.140599	-0.0499027	0.999712	-0.000125244
ALG13	Het-W	Het	W	-0.0652547	4.98266	0.726163	0.999706	0.0745125	4.90125	0.679924	0.9999	-0.083026	-0.233004	0.149978	1	0
ALG13	Ho-Het	Ho	Het	-0.395444	4.98266	0.031549	0.0827466	-0.229515	4.90125	0.20535	0.332972	0.0849156	-0.083026	0.167942	1	0
ALG13	Ho-W	Ho	W	-0.460699	4.98266	0.0142849	0.0424785	-0.155003	4.90125	0.393762	0.531789	0.0849156	-0.233004	0.317919	0.999712	0.000125244
ALG14	Het-W	Het	W	0.0957643	3.30782	0.699185	0.999706	0.0528266	3.16697	0.8498	0.9999	-0.0856347	-0.048121	-0.0375137	1	0
ALG14	Ho-Het	Ho	Het	-0.0749993	3.30782	0.754655	0.841314	-0.29308	3.16697	0.296829	0.436434	-0.311195	-0.0856347	-0.22556	1	0
ALG14	Ho-W	Ho	W	0.020765	3.30782	0.933666	0.958326	-0.240253	3.16697	0.393854	0.531789	-0.311195	-0.048121	-0.263074	0.999712	-0.000125244
ALG1	Het-W	Het	W	-0.0354577	4.27717	0.858537	0.999706	0.0442301	4.25223	0.844327	0.9999	0.105706	0.00730413	0.0984021	1	0
ALG1	Ho-Het	Ho	Het	0.292003	4.27717	0.128402	0.240902	0.0188437	4.25223	0.933286	0.95733	-0.169423	0.105706	-0.27513	1	0
ALG1	Ho-W	Ho	W	0.256545	4.27717	0.196064	0.318991	0.0630737	4.25223	0.779762	0.851949	-0.169423	0.00730413	-0.176728	0.999712	-0.000125244
ALG1L	Het-W	Het	W	0.313067	1.60899	0.390613	0.999706	0.69658	0.992748	0.296921	0.9999	-0.453671	-0.754014	0.300343	1	0
ALG1L	Ho-Het	Ho	Het	-0.119455	1.60899	0.731263	0.824728	-0.421215	0.992748	0.525068	0.654146	-0.726385	-0.453671	-0.272714	1	0
ALG1L	Ho-W	Ho	W	0.193612	1.60899	0.598181	0.71115	0.275365	0.992748	0.682298	0.780471	-0.726385	-0.754014	0.027629	0.999712	0.000125244
ALG3	Het-W	Het	W	-0.44487	2.89013	0.208295	0.999706	-0.163934	4.30001	0.606761	0.9999	1.39693	0.987508	0.409425	1	0
ALG3	Ho-Het	Ho	Het	0.575849	2.89013	0.0900659	0.18421	0.815875	4.30001	0.0104629	0.0327882	1.63531	1.39693	0.238376	1	0
ALG3	Ho-W	Ho	W	0.130979	2.89013	0.708529	0.797699	0.651942	4.30001	0.040248	0.0940618	1.63531	0.987508	0.647801	0.999712	0.000125244
ALG5	Het-W	Het	W	0.0264396	4.83657	0.895313	0.999706	-0.0321884	5.02931	0.88774	0.9999	0.171171	0.236944	-0.0657735	1	0
ALG5	Ho-Het	Ho	Het	0.254254	4.83657	0.194837	0.328141	0.279081	5.02931	0.220345	0.350843	0.190703	0.171171	0.0195325	1	0
ALG5	Ho-W	Ho	W	0.280693	4.83657	0.162297	0.277295	0.246892	5.02931	0.278356	0.413109	0.190703	0.236944	-0.046241	0.999712	-0.000125244
ALG6	Het-W	Het	W	-0.215956	3.59746	0.418752	0.999706	-0.0731985	2.92265	0.818901	0.9999	-0.758876	-0.88786	0.128985	1	0
ALG6	Ho-Het	Ho	Het	-0.51521	3.59746	0.0524326	0.122319	-0.112526	2.92265	0.726082	0.813723	-0.344568	-0.758876	0.414308	1	0
ALG6	Ho-W	Ho	W	-0.731166	3.59746	0.00698408	0.0240141	-0.185724	2.92265	0.563622	0.684809	-0.344568	-0.88786	0.543293	0.999712	0.000125244
ALG8	Het-W	Het	W	-0.0917221	4.06109	0.645064	0.999706	-0.104666	3.81876	0.752758	0.9999	-0.215573	-0.200463	-0.0151098	1	0
ALG8	Ho-Het	Ho	Het	0.0252516	4.06109	0.89644	0.939204	-0.0666346	3.81876	0.841347	0.896064	-0.316126	-0.215573	-0.100554	1	0
ALG8	Ho-W	Ho	W	-0.0664705	4.06109	0.739359	0.821897	-0.1713	3.81876	0.606649	0.719246	-0.316126	-0.200463	-0.115663	0.999712	-0.000125244
ALG9	Het-W	Het	W	0.124589	6.10182	0.53507	0.999706	-0.0329442	5.03517	0.871878	0.9999	-1.17787	-1.01281	-0.165065	1	0
ALG9	Ho-Het	Ho	Het	-0.388462	6.10182	0.0516095	0.120919	-0.213432	5.03517	0.297953	0.43733	-1.00045	-1.17787	0.177425	1	0
ALG9	Ho-W	Ho	W	-0.263872	6.10182	0.19044	0.311835	-0.246376	5.03517	0.230076	0.360501	-1.00045	-1.01281	0.0123601	0.999712	0.000125244
ALKBH1	Het-W	Het	W	-0.0899856	3.70787	0.695646	0.999706	0.098937	3.59044	0.724278	0.9999	-0.0561204	-0.257902	0.201781	1	0
ALKBH1	Ho-Het	Ho	Het	-0.00173118	3.70787	0.993827	0.996206	-0.0203406	3.59044	0.942115	0.96281	-0.0726582	-0.0561204	-0.0165378	1	0
ALKBH1	Ho-W	Ho	W	-0.0917168	3.70787	0.691097	0.783513	0.0785964	3.59044	0.77991	0.85198	-0.0726582	-0.257902	0.185243	0.999712	0.000125244
ALKBH2	Het-W	Het	W	-0.360277	3.5438	0.172973	0.999706	0.0708363	3.61953	0.819933	0.9999	0.440039	0.00419585	0.435843	1	0
ALKBH2	Ho-Het	Ho	Het	1.00701	3.5438	7.81201e-05	0.000663135	0.46245	3.61953	0.135109	0.242698	-0.0991728	0.440039	-0.539212	1	0
ALKBH2	Ho-W	Ho	W	0.646735	3.5438	0.0130318	0.0394479	0.533286	3.61953	0.0860805	0.170402	-0.0991728	0.00419585	-0.103369	0.999712	-0.000125244
ALKBH3	Het-W	Het	W	0.0476991	4.20773	0.829689	0.999706	-0.0382499	4.51997	0.864786	0.9999	0.300075	0.4266	-0.126525	1	0
ALKBH3	Ho-Het	Ho	Het	0.59461	4.20773	0.0055623	0.0212787	0.581508	4.51997	0.00931156	0.029843	0.286686	0.300075	-0.0133892	1	0
ALKBH3	Ho-W	Ho	W	0.642309	4.20773	0.00361358	0.0141833	0.543258	4.51997	0.015202	0.0434279	0.286686	0.4266	-0.139915	0.999712	-0.000125244
ALKBH5	Het-W	Het	W	0.135657	7.59977	0.559408	0.999706	-0.0401434	6.48424	0.839358	0.9999	-1.09234	-0.907518	-0.184823	1	0
ALKBH5	Ho-Het	Ho	Het	1.04654	7.59977	7.5001e-06	9.24514e-05	0.913918	6.48424	4.26526e-06	4.83943e-05	-1.22497	-1.09234	-0.132624	1	0
ALKBH5	Ho-W	Ho	W	1.1822	7.59977	4.94217e-07	7.72884e-06	0.873774	6.48424	1.09828e-05	9.97601e-05	-1.22497	-0.907518	-0.317447	0.999712	-0.000125244
ALKBH6	Het-W	Het	W	0.270721	2.4652	0.327448	0.999706	0.0554742	3.57695	0.826467	0.9999	1.13694	1.38937	-0.252433	1	0
ALKBH6	Ho-Het	Ho	Het	0.226718	2.4652	0.383434	0.531331	0.0589777	3.57695	0.815375	0.879179	0.973638	1.13694	-0.163299	1	0
ALKBH6	Ho-W	Ho	W	0.497439	2.4652	0.0713519	0.149547	0.114452	3.57695	0.651755	0.756824	0.973638	1.38937	-0.415732	0.999712	-0.000125244
ALKBH7	Het-W	Het	W	-0.00795093	5.25478	0.967884	0.999706	-0.000820263	6.15851	0.996605	0.9999	0.856816	0.853628	0.00318809	1	0
ALKBH7	Ho-Het	Ho	Het	0.09902	5.25478	0.609723	0.730905	0.242606	6.15851	0.207902	0.336186	1.00022	0.856816	0.143403	1	0
ALKBH7	Ho-W	Ho	W	0.091069	5.25478	0.644949	0.748318	0.241786	6.15851	0.209759	0.336506	1.00022	0.853628	0.146591	0.999712	0.000125244
ALKBH8	Het-W	Het	W	0.0250837	4.325	0.920542	0.999706	-0.0139491	2.84336	0.965714	0.9999	-1.54381	-1.47157	-0.0722406	1	0
ALKBH8	Ho-Het	Ho	Het	-0.271575	4.325	0.274597	0.420167	-0.184057	2.84336	0.572395	0.694688	-1.45416	-1.54381	0.0896523	1	0
ALKBH8	Ho-W	Ho	W	-0.246491	4.325	0.329504	0.466204	-0.198006	2.84336	0.544693	0.668948	-1.45416	-1.47157	0.0174117	0.999712	0.000125244
ALK	Het-W	Het	W	-0.0597148	4.1483	0.838435	0.999706	-0.138307	4.18684	0.598771	0.9999	0.000782027	0.0834867	-0.0827047	1	0
ALK	Ho-Het	Ho	Het	-1.56568	4.1483	2.00664e-07	4.15411e-06	-1.64136	4.18684	2.92274e-09	8.94743e-08	-0.0638277	0.000782027	-0.0646097	1	0
ALK	Ho-W	Ho	W	-1.62539	4.1483	9.93914e-08	1.98744e-06	-1.77966	4.18684	1.38713e-10	5.01694e-09	-0.0638277	0.0834867	-0.147314	0.999712	-0.000125244
ALMS1	Het-W	Het	W	0.0906171	7.44804	0.6363	0.999706	0.0174783	5.45662	0.928369	0.9999	-2.09116	-2.01667	-0.0744948	1	0
ALMS1	Ho-Het	Ho	Het	-0.722014	7.44804	0.000170255	0.00127373	-0.454986	5.45662	0.0200874	0.0551351	-1.82198	-2.09116	0.269178	1	0
ALMS1	Ho-W	Ho	W	-0.631396	7.44804	0.00105336	0.00525975	-0.437508	5.45662	0.0255585	0.0657319	-1.82198	-2.01667	0.194683	0.999712	0.000125244
ALOX12	Het-W	Het	W	-0.234454	0.753121	0.599786	0.999706	0.0786414	0.478286	0.893568	0.9999	-0.0786113	-0.486831	0.40822	1	0
ALOX12	Ho-Het	Ho	Het	-0.960256	0.753121	0.0358281	0.0914242	-1.8296	0.478286	0.00449655	0.0165706	-0.904186	-0.0786113	-0.825574	1	0
ALOX12	Ho-W	Ho	W	-1.19471	0.753121	0.0116514	0.0359828	-1.75096	0.478286	0.00687697	0.0227248	-0.904186	-0.486831	-0.417355	0.999712	-0.000125244
ALPK1	Het-W	Het	W	0.0856652	3.89726	0.772093	0.999706	-0.211695	2.84433	0.565374	0.9999	-1.56833	-1.22859	-0.339741	1	0
ALPK1	Ho-Het	Ho	Het	0.966009	3.89726	0.00080209	0.00445112	1.77273	2.84433	1.27749e-06	1.7042e-05	-0.76577	-1.56833	0.802561	1	0
ALPK1	Ho-W	Ho	W	1.05167	3.89726	0.000370885	0.00225379	1.56104	2.84433	1.75394e-05	0.00014909	-0.76577	-1.22859	0.46282	0.999712	0.000125244
ALPK2	Het-W	Het	W	1.14884	6.06382	0.000127338	0.103303	0.544199	4.70597	0.0367284	0.9999	-1.71364	-1.17567	-0.537966	0.89152	-0.0498687
ALPK2	Ho-Het	Ho	Het	2.88987	6.06382	4.92524e-22	2.45883e-19	3.30804	4.70597	7.57805e-38	3.27877e-34	-1.31694	-1.71364	0.396704	1	0
ALPK2	Ho-W	Ho	W	4.03871	6.06382	1.2413e-35	5.37069e-32	3.85224	4.70597	2.52405e-47	3.27622e-43	-1.31694	-1.17567	-0.141262	0.999712	-0.000125244
ALPL	Het-W	Het	W	-0.748685	0.282713	0.107128	0.999706	-0.0253733	1.57575	0.950523	0.9999	1.7151	0.898686	0.816417	0.225886	0.646111
ALPL	Ho-Het	Ho	Het	0.77227	0.282713	0.0826448	0.172215	0.534519	1.57575	0.184392	0.307161	1.51238	1.7151	-0.202724	1	0
ALPL	Ho-W	Ho	W	0.0235847	0.282713	0.957323	0.973107	0.509146	1.57575	0.208168	0.334616	1.51238	0.898686	0.613693	0.999712	0.000125244
ALPP	Het-W	Het	W	0.0565699	0.762815	0.892214	0.999706	-0.0322546	0.623491	0.954689	0.9999	0.103977	0.0354703	0.0685067	1	0
ALPP	Ho-Het	Ho	Het	0.105575	0.762815	0.788446	0.864945	-1.03396	0.623491	0.0811205	0.165049	-1.00216	0.103977	-1.10613	0.191384	-0.718093
ALPP	Ho-W	Ho	W	0.162145	0.762815	0.698435	0.78935	-1.06622	0.623491	0.0732178	0.1505	-1.00216	0.0354703	-1.03763	0.263296	-0.579556
ALS2CR12	Het-W	Het	W	-0.144704	1.51041	0.710837	0.999706	-0.280444	0.337444	0.601792	0.9999	-1.11552	-0.81282	-0.302701	1	0
ALS2CR12	Ho-Het	Ho	Het	1.05984	1.51041	0.00382824	0.0158149	0.729783	0.337444	0.165839	0.283311	-1.47001	-1.11552	-0.354485	1	0
ALS2CR12	Ho-W	Ho	W	0.915136	1.51041	0.015794	0.0460584	0.449339	0.337444	0.389131	0.527908	-1.47001	-0.81282	-0.657186	0.978667	-0.00936488
ALS2	Het-W	Het	W	0.113603	6.40165	0.529483	0.999706	-0.0579375	5.42043	0.756167	0.9999	-0.943417	-0.748386	-0.195031	1	0
ALS2	Ho-Het	Ho	Het	0.113622	6.40165	0.525573	0.661553	-0.189139	5.42043	0.31235	0.452995	-1.24506	-0.943417	-0.30164	1	0
ALS2	Ho-W	Ho	W	0.227225	6.40165	0.208738	0.334455	-0.247076	5.42043	0.187283	0.3092	-1.24506	-0.748386	-0.496672	0.999712	-0.000125244
ALYREF	Het-W	Het	W	0.0884068	6.31033	0.65536	0.999706	0.109386	7.544	0.528765	0.9999	1.28386	1.27805	0.00580912	1	0
ALYREF	Ho-Het	Ho	Het	0.46964	6.31033	0.016671	0.0506586	0.366244	7.544	0.034916	0.0854145	1.17983	1.28386	-0.104027	1	0
ALYREF	Ho-W	Ho	W	0.558047	6.31033	0.00489461	0.0181054	0.47563	7.544	0.00623612	0.0209485	1.17983	1.27805	-0.0982176	0.999712	-0.000125244
AMD1	Het-W	Het	W	0.0499269	6.56408	0.804329	0.999706	-0.286239	4.21984	0.309463	0.9999	-2.74194	-2.39865	-0.343288	1	0
AMD1	Ho-Het	Ho	Het	0.419176	6.56408	0.0360516	0.0918991	1.07907	4.21984	0.000128397	0.000881793	-2.08595	-2.74194	0.655996	1	0
AMD1	Ho-W	Ho	W	0.469103	6.56408	0.0200427	0.0558751	0.792833	4.21984	0.00461526	0.0164496	-2.08595	-2.39865	0.312708	0.999712	0.000125244
AMDHD2	Het-W	Het	W	-0.0801219	3.82821	0.755266	0.999706	0.0521711	4.85272	0.824899	0.9999	1.08033	0.945252	0.135077	1	0
AMDHD2	Ho-Het	Ho	Het	0.781374	3.82821	0.00165479	0.00807488	0.787519	4.85272	0.000807926	0.00401796	1.07723	1.08033	-0.00310036	1	0
AMDHD2	Ho-W	Ho	W	0.701252	3.82821	0.00605722	0.0214172	0.83969	4.85272	0.000362873	0.0019856	1.07723	0.945252	0.131977	0.999712	0.000125244
AMER1	Het-W	Het	W	-0.0670098	4.17153	0.802471	0.999706	0.0836466	4.14307	0.761511	0.9999	0.0963869	-0.045913	0.1423	1	0
AMER1	Ho-Het	Ho	Het	-0.43811	4.17153	0.098746	0.197705	-0.749797	4.14307	0.00729732	0.0243619	-0.20422	0.0963869	-0.300607	1	0
AMER1	Ho-W	Ho	W	-0.50512	4.17153	0.061495	0.13339	-0.66615	4.14307	0.0173377	0.0481583	-0.20422	-0.045913	-0.158307	0.999712	-0.000125244
AMER2	Het-W	Het	W	0.116163	6.88479	0.699156	0.999706	0.149082	5.91755	0.609156	0.9999	-0.950129	-0.97658	0.0264512	1	0
AMER2	Ho-Het	Ho	Het	-0.521857	6.88479	0.0828323	0.172412	-0.553602	5.91755	0.0586487	0.128331	-0.979529	-0.950129	-0.0294002	1	0
AMER2	Ho-W	Ho	W	-0.405694	6.88479	0.17811	0.297372	-0.404519	5.91755	0.166937	0.283692	-0.979529	-0.97658	-0.00294896	0.999712	-0.000125244
AMFR	Het-W	Het	W	0.0258077	8.23909	0.908865	0.999706	-0.0543728	7.17383	0.773315	0.9999	-0.90032	-0.815217	-0.0851032	1	0
AMFR	Ho-Het	Ho	Het	0.510668	8.23909	0.0235826	0.066127	0.00177732	7.17383	0.992489	0.995886	-1.41028	-0.90032	-0.50996	1	0
AMFR	Ho-W	Ho	W	0.536475	8.23909	0.017609	0.0503447	-0.0525954	7.17383	0.780584	0.852574	-1.41028	-0.815217	-0.595063	0.999712	-0.000125244
AMH	Het-W	Het	W	-0.160563	2.38995	0.676725	0.999706	0.229635	3.96884	0.538581	0.9999	1.72956	1.23582	0.493738	0.500138	0.30091
AMH	Ho-Het	Ho	Het	-0.967911	2.38995	0.0116832	0.0382852	-1.01705	3.96884	0.00732806	0.024452	1.68373	1.72956	-0.0458315	1	0
AMH	Ho-W	Ho	W	-1.12847	2.38995	0.00447982	0.016835	-0.787412	3.96884	0.0376808	0.0893491	1.68373	1.23582	0.447907	0.999712	0.000125244
AMIGO1	Het-W	Het	W	-0.0299041	3.75473	0.895283	0.999706	-0.313048	4.46777	0.140684	0.9999	0.619738	0.875276	-0.255538	1	0
AMIGO1	Ho-Het	Ho	Het	-0.728146	3.75473	0.0012527	0.00644433	-0.834847	4.46777	0.000128531	0.00088225	0.520123	0.619738	-0.0996147	1	0
AMIGO1	Ho-W	Ho	W	-0.75805	3.75473	0.00110684	0.00547096	-1.1479	4.46777	1.46431e-07	2.28996e-06	0.520123	0.875276	-0.355153	0.999712	-0.000125244
AMIGO2	Het-W	Het	W	-0.0903595	2.50789	0.800312	0.999706	-0.0982364	2.48077	0.860207	0.9999	0.0564149	0.105318	-0.0489026	1	0
AMIGO2	Ho-Het	Ho	Het	-2.5233	2.50789	2.32645e-10	1.21274e-08	-4.28631	2.48077	2.41205e-10	1.02739e-08	-1.78687	0.0564149	-1.84329	0.00167969	-2.77477
AMIGO2	Ho-W	Ho	W	-2.61366	2.50789	9.55789e-11	4.46264e-09	-4.38455	2.48077	1.05244e-10	3.92548e-09	-1.78687	0.105318	-1.89219	0.00472111	-2.32596
AMIGO3	Het-W	Het	W	0.0358602	2.9968	0.901782	0.999706	-0.334635	0.373298	0.674417	0.9999	-2.91591	-2.54029	-0.375623	1	0
AMIGO3	Ho-Het	Ho	Het	0.610953	2.9968	0.0275736	0.0744705	0.758174	0.373298	0.338818	0.480588	-2.78015	-2.91591	0.135755	1	0
AMIGO3	Ho-W	Ho	W	0.646813	2.9968	0.0249078	0.0660475	0.423539	0.373298	0.590732	0.707026	-2.78015	-2.54029	-0.239868	0.999712	-0.000125244
AMMECR1	Het-W	Het	W	0.354832	3.19805	0.208143	0.999706	0.155896	1.25127	0.749602	0.9999	-2.14655	-1.80228	-0.344271	0.509913	-0.292504
AMMECR1	Ho-Het	Ho	Het	-0.58376	3.19805	0.0365599	0.0929939	-0.397867	1.25127	0.42001	0.560705	-1.94316	-2.14655	0.203384	1	0
AMMECR1	Ho-W	Ho	W	-0.228928	3.19805	0.423252	0.558428	-0.241971	1.25127	0.626473	0.735795	-1.94316	-1.80228	-0.140887	0.999712	-0.000125244
AMMECR1L	Het-W	Het	W	0.0824872	5.71374	0.631695	0.999706	0.0372009	5.52453	0.835003	0.9999	-0.141046	-0.112977	-0.0280689	1	0
AMMECR1L	Ho-Het	Ho	Het	0.271752	5.71374	0.105951	0.208339	0.118141	5.52453	0.507734	0.640403	-0.29715	-0.141046	-0.156104	1	0
AMMECR1L	Ho-W	Ho	W	0.354239	5.71374	0.0395448	0.0948257	0.155342	5.52453	0.3845	0.523145	-0.29715	-0.112977	-0.184173	0.999712	-0.000125244
AMN1	Het-W	Het	W	-0.00764788	5.07645	0.973236	0.999706	0.143607	4.41417	0.534779	0.9999	-0.440288	-0.562156	0.121868	1	0
AMN1	Ho-Het	Ho	Het	0.185133	5.07645	0.410745	0.558152	-0.360093	4.41417	0.121363	0.223382	-0.98025	-0.440288	-0.539962	1	0
AMN1	Ho-W	Ho	W	0.177485	5.07645	0.436449	0.570734	-0.216486	4.41417	0.352997	0.491515	-0.98025	-0.562156	-0.418094	0.999712	-0.000125244
AMOT	Het-W	Het	W	0.308983	4.74029	0.205354	0.999706	0.319052	5.04537	0.208098	0.9999	0.264534	0.243263	0.0212716	1	0
AMOT	Ho-Het	Ho	Het	-1.52447	4.74029	8.07501e-10	3.5805e-08	-1.28276	5.04537	7.51384e-07	1.06706e-05	0.511599	0.264534	0.247065	1	0
AMOT	Ho-W	Ho	W	-1.21548	4.74029	1.29729e-06	1.80869e-05	-0.963704	5.04537	0.000192618	0.00116396	0.511599	0.243263	0.268337	0.999712	0.000125244
AMOTL1	Het-W	Het	W	0.0284497	7.17906	0.885802	0.999706	-0.146748	6.2155	0.365948	0.9999	-1.04978	-0.870505	-0.179273	1	0
AMOTL1	Ho-Het	Ho	Het	-0.0568496	7.17906	0.773108	0.854567	0.0183754	6.2155	0.909967	0.942347	-0.974727	-1.04978	0.0750507	1	0
AMOTL1	Ho-W	Ho	W	-0.0283998	7.17906	0.886068	0.928261	-0.128372	6.2155	0.429452	0.564085	-0.974727	-0.870505	-0.104222	0.999712	-0.000125244
AMOTL2	Het-W	Het	W	0.0798392	6.29843	0.684364	0.999706	0.058811	7.06723	0.791404	0.9999	0.771609	0.792147	-0.0205376	1	0
AMOTL2	Ho-Het	Ho	Het	-0.361696	6.29843	0.0636944	0.141325	-0.395942	7.06723	0.0756791	0.156419	0.739045	0.771609	-0.032564	1	0
AMOTL2	Ho-W	Ho	W	-0.281857	6.29843	0.152535	0.264783	-0.337131	7.06723	0.130434	0.233844	0.739045	0.792147	-0.0531016	0.999712	-0.000125244
AMPD2	Het-W	Het	W	-0.0735408	5.9406	0.678989	0.999706	-0.0708975	5.82661	0.709853	0.9999	-0.157402	-0.156647	-0.000754392	1	0
AMPD2	Ho-Het	Ho	Het	0.237363	5.9406	0.175299	0.30448	0.359023	5.82661	0.0592712	0.129258	-0.0381255	-0.157402	0.119276	1	0
AMPD2	Ho-W	Ho	W	0.163822	5.9406	0.356352	0.494119	0.288126	5.82661	0.129976	0.233152	-0.0381255	-0.156647	0.118522	0.999712	0.000125244
AMPD3	Het-W	Het	W	0.0992172	2.56416	0.778485	0.999706	0.572714	2.87566	0.152857	0.9999	0.311358	-0.253398	0.564756	0.376298	0.424469
AMPD3	Ho-Het	Ho	Het	2.34731	2.56416	1.18876e-13	1.31882e-11	2.48029	2.87566	1.71954e-10	7.64371e-09	0.448854	0.311358	0.137496	1	0
AMPD3	Ho-W	Ho	W	2.44653	2.56416	4.8103e-13	4.16251e-11	3.05301	2.87566	3.76789e-14	2.92857e-12	0.448854	-0.253398	0.702253	0.968213	0.014029
AMPH	Het-W	Het	W	-0.188963	5.71094	0.342314	0.999706	-0.16085	6.52463	0.485482	0.9999	0.780393	0.742209	0.0381839	1	0
AMPH	Ho-Het	Ho	Het	-1.31276	5.71094	8.7941e-11	5.14178e-09	-1.07728	6.52463	4.22925e-06	4.80698e-05	1.01701	0.780393	0.236612	1	0
AMPH	Ho-W	Ho	W	-1.50172	5.71094	2.55453e-13	2.36841e-11	-1.23813	6.52463	1.36926e-07	2.15431e-06	1.01701	0.742209	0.274796	0.999712	0.000125244
AMT	Het-W	Het	W	0.241982	1.01689	0.578061	0.999706	0.106978	1.27997	0.833651	0.9999	0.259739	0.238607	0.0211311	1	0
AMT	Ho-Het	Ho	Het	-0.579613	1.01689	0.170059	0.29805	-0.527841	1.27997	0.306925	0.447075	0.305766	0.259739	0.0460272	1	0
AMT	Ho-W	Ho	W	-0.337631	1.01689	0.452133	0.585873	-0.420863	1.27997	0.41641	0.552545	0.305766	0.238607	0.0671583	0.999712	0.000125244
AMZ1	Het-W	Het	W	-0.204232	1.75316	0.565912	0.999706	-0.296515	1.6671	0.560748	0.9999	-0.256174	-0.115522	-0.140651	1	0
AMZ1	Ho-Het	Ho	Het	1.23408	1.75316	0.000188534	0.00138628	1.59487	1.6671	0.00159441	0.0070633	0.0822098	-0.256174	0.338383	1	0
AMZ1	Ho-W	Ho	W	1.02985	1.75316	0.00264648	0.0110954	1.29836	1.6671	0.00927226	0.029059	0.0822098	-0.115522	0.197732	0.999712	0.000125244
AMZ2	Het-W	Het	W	0.0491376	5.75878	0.776014	0.999706	-0.0314468	5.27404	0.859447	0.9999	-0.426083	-0.354378	-0.0717056	1	0
AMZ2	Ho-Het	Ho	Het	0.368247	5.75878	0.0292708	0.0780154	0.150615	5.27404	0.395963	0.536997	-0.643845	-0.426083	-0.217761	1	0
AMZ2	Ho-W	Ho	W	0.417385	5.75878	0.0156053	0.0456402	0.119168	5.27404	0.502182	0.631009	-0.643845	-0.354378	-0.289467	0.999712	-0.000125244
ANAPC10	Het-W	Het	W	0.00715002	3.81004	0.975472	0.999706	-0.232507	3.8853	0.376946	0.9999	0.172226	0.456417	-0.284192	1	0
ANAPC10	Ho-Het	Ho	Het	0.504101	3.81004	0.0243897	0.0678478	0.0463913	3.8853	0.860443	0.910232	-0.292393	0.172226	-0.464618	1	0
ANAPC10	Ho-W	Ho	W	0.511251	3.81004	0.0267876	0.06982	-0.186115	3.8853	0.479868	0.611135	-0.292393	0.456417	-0.74881	0.74798	-0.12611
ANAPC11	Het-W	Het	W	0.117635	5.63893	0.522033	0.999706	0.0301797	7.32986	0.854199	0.9999	1.83365	1.92744	-0.0937899	1	0
ANAPC11	Ho-Het	Ho	Het	0.649498	5.63893	0.000300621	0.00202705	0.257101	7.32986	0.117352	0.217665	1.44097	1.83365	-0.392679	1	0
ANAPC11	Ho-W	Ho	W	0.767133	5.63893	2.99441e-05	0.0002741	0.28728	7.32986	0.0803615	0.16177	1.44097	1.92744	-0.486469	0.999712	-0.000125244
ANAPC13	Het-W	Het	W	-0.0233503	5.66504	0.907641	0.999706	0.155474	6.06281	0.351523	0.9999	0.632701	0.417609	0.215093	1	0
ANAPC13	Ho-Het	Ho	Het	0.518405	5.66504	0.00848144	0.0296976	0.0673303	6.06281	0.686028	0.784204	0.179704	0.632701	-0.452997	1	0
ANAPC13	Ho-W	Ho	W	0.495054	5.66504	0.0138332	0.0413434	0.222804	6.06281	0.18213	0.30285	0.179704	0.417609	-0.237905	0.999712	-0.000125244
ANAPC15	Het-W	Het	W	0.184981	2.66735	0.502919	0.999706	-0.0981739	3.96063	0.701569	0.9999	1.22656	1.42468	-0.19812	1	0
ANAPC15	Ho-Het	Ho	Het	-0.110041	2.66735	0.676773	0.783733	-0.108841	3.96063	0.672133	0.77348	1.22328	1.22656	-0.00328289	1	0
ANAPC15	Ho-W	Ho	W	0.0749398	2.66735	0.787908	0.856967	-0.207015	3.96063	0.421341	0.557379	1.22328	1.42468	-0.201403	0.999712	-0.000125244
ANAPC16	Het-W	Het	W	0.109728	5.83043	0.512031	0.999706	0.164751	5.43059	0.407647	0.9999	-0.293467	-0.339246	0.0457792	1	0
ANAPC16	Ho-Het	Ho	Het	0.0285049	5.83043	0.862374	0.915333	-0.247072	5.43059	0.21487	0.344834	-0.570056	-0.293467	-0.276589	1	0
ANAPC16	Ho-W	Ho	W	0.138233	5.83043	0.409388	0.546187	-0.0823214	5.43059	0.680033	0.778792	-0.570056	-0.339246	-0.23081	0.999712	-0.000125244
ANAPC1	Het-W	Het	W	0.116342	6.60349	0.515596	0.999706	0.146475	4.80533	0.438791	0.9999	-1.7374	-1.74925	0.0118503	1	0
ANAPC1	Ho-Het	Ho	Het	-0.0992571	6.60349	0.576238	0.704357	-0.29289	4.80533	0.122816	0.225449	-1.92841	-1.7374	-0.191009	1	0
ANAPC1	Ho-W	Ho	W	0.0170853	6.60349	0.924023	0.952445	-0.146415	4.80533	0.442266	0.57573	-1.92841	-1.74925	-0.179159	0.999712	-0.000125244
ANAPC2	Het-W	Het	W	-0.526737	3.54046	0.141812	0.999706	0.0391312	5.56255	0.83178	0.9999	2.17008	1.49658	0.673501	0.604537	0.218577
ANAPC2	Ho-Het	Ho	Het	-0.130683	3.54046	0.708587	0.808213	-0.0599612	5.56255	0.744916	0.828134	2.24252	2.17008	0.0724402	1	0
ANAPC2	Ho-W	Ho	W	-0.65742	3.54046	0.0678287	0.143841	-0.02083	5.56255	0.910154	0.942468	2.24252	1.49658	0.745941	0.999712	0.000125244
ANAPC4	Het-W	Het	W	0.0175138	4.68792	0.940604	0.999706	-0.00390781	4.44841	0.988573	0.9999	-0.205031	-0.186108	-0.018923	1	0
ANAPC4	Ho-Het	Ho	Het	-0.376645	4.68792	0.105017	0.206909	-0.560517	4.44841	0.0417172	0.0983385	-0.389584	-0.205031	-0.184553	1	0
ANAPC4	Ho-W	Ho	W	-0.359131	4.68792	0.129254	0.234351	-0.564424	4.44841	0.0405428	0.0945465	-0.389584	-0.186108	-0.203476	0.999712	-0.000125244
ANAPC5	Het-W	Het	W	0.128673	6.86613	0.458902	0.999706	0.0789643	6.40386	0.620854	0.9999	-0.411303	-0.348159	-0.0631436	1	0
ANAPC5	Ho-Het	Ho	Het	-0.0228021	6.86613	0.894803	0.937867	-0.237341	6.40386	0.137787	0.246551	-0.626898	-0.411303	-0.215595	1	0
ANAPC5	Ho-W	Ho	W	0.105871	6.86613	0.542546	0.665135	-0.158376	6.40386	0.3225	0.460157	-0.626898	-0.348159	-0.278738	0.999712	-0.000125244
ANAPC7	Het-W	Het	W	-0.0186485	5.47476	0.920161	0.999706	0.0686241	6.06842	0.685996	0.9999	0.615113	0.513998	0.101115	1	0
ANAPC7	Ho-Het	Ho	Het	0.111323	5.47476	0.541509	0.674613	0.138579	6.06842	0.413608	0.554439	0.64329	0.615113	0.0281773	1	0
ANAPC7	Ho-W	Ho	W	0.0926741	5.47476	0.618468	0.728356	0.207203	6.06842	0.222312	0.351517	0.64329	0.513998	0.129292	0.999712	0.000125244
ANGEL1	Het-W	Het	W	-0.218607	4.01793	0.359246	0.999706	0.0269262	3.48526	0.920469	0.9999	-0.408849	-0.700973	0.292124	1	0
ANGEL1	Ho-Het	Ho	Het	-0.937178	4.01793	9.06917e-05	0.000746941	-1.11878	3.48526	6.10969e-05	0.000468421	-0.591493	-0.408849	-0.182644	1	0
ANGEL1	Ho-W	Ho	W	-1.15578	4.01793	2.45999e-06	3.19307e-05	-1.09186	3.48526	9.25988e-05	0.000620941	-0.591493	-0.700973	0.10948	0.999712	0.000125244
ANGEL2	Het-W	Het	W	0.088133	6.52755	0.702565	0.999706	0.133604	4.77371	0.535066	0.9999	-1.70959	-1.73579	0.0261996	1	0
ANGEL2	Ho-Het	Ho	Het	0.165703	6.52755	0.470712	0.614425	0.062763	4.77371	0.770174	0.84676	-1.81219	-1.70959	-0.102605	1	0
ANGEL2	Ho-W	Ho	W	0.253836	6.52755	0.271656	0.404927	0.196367	4.77371	0.36249	0.500119	-1.81219	-1.73579	-0.0764051	0.999712	-0.000125244
ANGPT1	Het-W	Het	W	0.092193	4.31503	0.769343	0.999706	-0.119455	3.46892	0.722218	0.9999	-0.792606	-0.548103	-0.244503	1	0
ANGPT1	Ho-Het	Ho	Het	0.376305	4.31503	0.225388	0.364644	0.0702472	3.46892	0.834652	0.891816	-1.10514	-0.792606	-0.31253	1	0
ANGPT1	Ho-W	Ho	W	0.468498	4.31503	0.136322	0.243963	-0.0492077	3.46892	0.883587	0.92626	-1.10514	-0.548103	-0.557034	0.999712	-0.000125244
ANGPT2	Het-W	Het	W	-0.0533535	2.31252	0.852173	0.999706	-0.181495	1.5358	0.687358	0.9999	-0.815156	-0.576088	-0.239068	1	0
ANGPT2	Ho-Het	Ho	Het	-0.41729	2.31252	0.142786	0.261337	-0.640141	1.5358	0.167655	0.28566	-1.02431	-0.815156	-0.20915	1	0
ANGPT2	Ho-W	Ho	W	-0.470644	2.31252	0.108555	0.205639	-0.821637	1.5358	0.0765316	0.155556	-1.02431	-0.576088	-0.448218	0.999712	-0.000125244
ANGPTL1	Het-W	Het	W	0.171005	1.97829	0.614985	0.999706	-0.254812	1.8099	0.638322	0.9999	-0.252607	0.301553	-0.554159	0.154802	-0.810223
ANGPTL1	Ho-Het	Ho	Het	-0.976162	1.97829	0.00455232	0.0181869	-1.64795	1.8099	0.00407785	0.0153155	-0.904486	-0.252607	-0.65188	0.868037	-0.061462
ANGPTL1	Ho-W	Ho	W	-0.805157	1.97829	0.0230871	0.0621724	-1.90276	1.8099	0.000968315	0.0045195	-0.904486	0.301553	-1.20604	0.0583326	-1.23409
ANGPTL2	Het-W	Het	W	-0.00689395	5.22122	0.984052	0.999706	0.132965	6.89642	0.66228	0.9999	1.77505	1.5952	0.17985	1	0
ANGPTL2	Ho-Het	Ho	Het	1.18997	5.22122	0.000498376	0.00303861	1.07984	6.89642	0.000440524	0.0024363	1.66302	1.77505	-0.112031	1	0
ANGPTL2	Ho-W	Ho	W	1.18308	5.22122	0.000652291	0.00359828	1.21281	6.89642	8.31235e-05	0.000569063	1.66302	1.5952	0.0678189	0.999712	0.000125244
ANGPTL4	Het-W	Het	W	-0.146336	4.02748	0.81459	0.999706	0.0726113	5.6994	0.910826	0.9999	1.78019	1.49723	0.282963	1	0
ANGPTL4	Ho-Het	Ho	Het	2.93	4.02748	6.09566e-06	7.68917e-05	2.86544	5.6994	3.51606e-05	0.00029162	1.70866	1.78019	-0.0715321	1	0
ANGPTL4	Ho-W	Ho	W	2.78366	4.02748	2.12608e-05	0.000205026	2.93805	5.6994	2.33793e-05	0.000190978	1.70866	1.49723	0.211431	0.999712	0.000125244
ANGPTL7	Het-W	Het	W	0.127274	1.00167	0.774367	0.999706	0.648639	1.09813	0.281948	0.9999	0.144738	-0.484424	0.629162	1	0
ANGPTL7	Ho-Het	Ho	Het	1.55109	1.00167	5.78276e-05	0.000513057	1.73427	1.09813	0.00248064	0.0101859	0.293593	0.144738	0.148856	1	0
ANGPTL7	Ho-W	Ho	W	1.67836	1.00167	5.94948e-05	0.000487835	2.38291	1.09813	6.46398e-05	0.000458734	0.293593	-0.484424	0.778018	0.999712	0.000125244
ANK1	Het-W	Het	W	-0.347777	4.55482	0.213905	0.999706	-0.399759	3.69769	0.249875	0.9999	-0.970413	-0.944015	-0.0263979	1	0
ANK1	Ho-Het	Ho	Het	-1.17145	4.55482	3.46265e-05	0.000338697	-0.81965	3.69769	0.020478	0.0559489	-0.616037	-0.970413	0.354376	1	0
ANK1	Ho-W	Ho	W	-1.51923	4.55482	1.35846e-07	2.60455e-06	-1.21941	3.69769	0.000594917	0.00299187	-0.616037	-0.944015	0.327978	0.999712	0.000125244
ANK2	Het-W	Het	W	0.149857	9.87817	0.499948	0.999706	0.120006	9.34214	0.634764	0.9999	-0.511729	-0.481793	-0.0299355	1	0
ANK2	Ho-Het	Ho	Het	-0.404405	9.87817	0.0689161	0.15019	-0.531208	9.34214	0.0360125	0.0876773	-0.638387	-0.511729	-0.126658	1	0
ANK2	Ho-W	Ho	W	-0.254548	9.87817	0.252151	0.384688	-0.411202	9.34214	0.104215	0.196873	-0.638387	-0.481793	-0.156594	0.999712	-0.000125244
ANK3	Het-W	Het	W	0.0505021	8.03501	0.873258	0.999706	0.00878122	7.53147	0.975293	0.9999	-0.597013	-0.556712	-0.0403002	1	0
ANK3	Ho-Het	Ho	Het	-1.08557	8.03501	0.000692117	0.00395061	-0.733484	7.53147	0.0101378	0.031943	-0.243814	-0.597013	0.353198	1	0
ANK3	Ho-W	Ho	W	-1.03507	8.03501	0.00122232	0.00593997	-0.724703	7.53147	0.0110809	0.0336052	-0.243814	-0.556712	0.312898	0.999712	0.000125244
ANKDD1A	Het-W	Het	W	0.0421833	2.87316	0.871745	0.999706	-0.283527	2.51851	0.375859	0.9999	-0.436543	-0.0992959	-0.337247	1	0
ANKDD1A	Ho-Het	Ho	Het	0.156515	2.87316	0.531784	0.667041	0.0451721	2.51851	0.888547	0.929059	-0.539614	-0.436543	-0.103071	1	0
ANKDD1A	Ho-W	Ho	W	0.198698	2.87316	0.446545	0.580603	-0.238355	2.51851	0.457822	0.590533	-0.539614	-0.0992959	-0.440318	0.999712	-0.000125244
ANKEF1	Het-W	Het	W	0.00232688	3.87775	0.991566	0.999706	-0.275532	3.27735	0.296261	0.9999	-0.626003	-0.342507	-0.283496	1	0
ANKEF1	Ho-Het	Ho	Het	0.347529	3.87775	0.100567	0.200795	0.157451	3.27735	0.552013	0.67685	-0.813623	-0.626003	-0.18762	1	0
ANKEF1	Ho-W	Ho	W	0.349856	3.87775	0.109941	0.20769	-0.118082	3.27735	0.654149	0.758993	-0.813623	-0.342507	-0.471116	0.999712	-0.000125244
ANKFN1	Het-W	Het	W	0.0898733	2.34378	0.820187	0.999706	-0.409121	2.43886	0.490945	0.9999	-0.241807	0.275753	-0.51756	0.384203	-0.415439
ANKFN1	Ho-Het	Ho	Het	-4.20558	2.34378	2.9077e-17	6.98925e-15	-2.44895	2.43886	0.000145373	0.000978601	1.4485	-0.241807	1.69031	0.146613	0.833827
ANKFN1	Ho-W	Ho	W	-4.11571	2.34378	2.71506e-16	4.51813e-14	-2.85807	2.43886	1.16548e-05	0.000105201	1.4485	0.275753	1.17275	0.999712	0.000125244
ANKFY1	Het-W	Het	W	0.0354388	6.74835	0.860758	0.999706	-0.0306789	7.15472	0.855387	0.9999	0.331625	0.385815	-0.0541904	1	0
ANKFY1	Ho-Het	Ho	Het	-0.334891	6.74835	0.0953136	0.192227	-0.157567	7.15472	0.349821	0.491318	0.509503	0.331625	0.177878	1	0
ANKFY1	Ho-W	Ho	W	-0.299452	6.74835	0.139299	0.247865	-0.188246	7.15472	0.264188	0.398832	0.509503	0.385815	0.123687	0.999712	0.000125244
ANKH	Het-W	Het	W	-0.10175	5.29766	0.631625	0.999706	-0.191293	4.0765	0.450371	0.9999	-1.26777	-1.1973	-0.0704621	1	0
ANKH	Ho-Het	Ho	Het	-0.44025	5.29766	0.0361352	0.0920578	-0.446081	4.0765	0.0820052	0.166263	-1.26583	-1.26777	0.0019312	1	0
ANKH	Ho-W	Ho	W	-0.541999	5.29766	0.0112268	0.0349457	-0.637375	4.0765	0.0130362	0.0382569	-1.26583	-1.1973	-0.0685309	0.999712	-0.000125244
ANKIB1	Het-W	Het	W	-0.000116773	8.1925	0.999441	0.999706	-0.0299225	7.46046	0.864319	0.9999	-0.731627	-0.701645	-0.0299821	1	0
ANKIB1	Ho-Het	Ho	Het	0.264097	8.1925	0.111447	0.216393	0.236971	7.46046	0.175946	0.296287	-0.75881	-0.731627	-0.0271829	1	0
ANKIB1	Ho-W	Ho	W	0.26398	8.1925	0.113206	0.212249	0.207048	7.46046	0.237095	0.368429	-0.75881	-0.701645	-0.0571651	0.999712	-0.000125244
ANKLE1	Het-W	Het	W	-0.129384	3.05424	0.617081	0.999706	-0.678724	0.197373	0.290866	0.9999	-3.17875	-2.67562	-0.503134	0.837362	-0.0770869
ANKLE1	Ho-Het	Ho	Het	-0.187105	3.05424	0.457653	0.602468	-0.771787	0.197373	0.256054	0.393231	-3.72342	-3.17875	-0.544662	1	0
ANKLE1	Ho-W	Ho	W	-0.316489	3.05424	0.225932	0.354778	-1.45051	0.197373	0.0318442	0.0781652	-3.72342	-2.67562	-1.0478	0.978015	-0.00965451
ANKLE2	Het-W	Het	W	0.061443	6.38786	0.731635	0.999706	0.0336217	5.93621	0.834043	0.9999	-0.459252	-0.415365	-0.043887	1	0
ANKLE2	Ho-Het	Ho	Het	0.0152183	6.38786	0.931681	0.959641	0.00300979	5.93621	0.985034	0.990989	-0.471256	-0.459252	-0.0120048	1	0
ANKLE2	Ho-W	Ho	W	0.0766612	6.38786	0.66899	0.766995	0.0366315	5.93621	0.819685	0.880244	-0.471256	-0.415365	-0.0558918	0.999712	-0.000125244
ANKMY1	Het-W	Het	W	-0.229689	2.83446	0.394486	0.999706	-0.0484477	1.9225	0.918421	0.9999	-0.821985	-1.01732	0.195335	1	0
ANKMY1	Ho-Het	Ho	Het	-0.222875	2.83446	0.400037	0.547441	-0.447005	1.9225	0.350707	0.492173	-1.02771	-0.821985	-0.205727	1	0
ANKMY1	Ho-W	Ho	W	-0.452565	2.83446	0.0970528	0.189864	-0.495453	1.9225	0.301781	0.438794	-1.02771	-1.01732	-0.010392	0.999712	-0.000125244
ANKMY2	Het-W	Het	W	0.185007	5.62754	0.360316	0.999706	0.123216	5.98956	0.539227	0.9999	0.410241	0.491662	-0.0814208	1	0
ANKMY2	Ho-Het	Ho	Het	-0.313452	5.62754	0.117571	0.22545	-0.568863	5.98956	0.00484128	0.0175776	0.157596	0.410241	-0.252645	1	0
ANKMY2	Ho-W	Ho	W	-0.128445	5.62754	0.526716	0.651742	-0.445647	5.98956	0.027383	0.0692984	0.157596	0.491662	-0.334066	0.999712	-0.000125244
ANKRD10	Het-W	Het	W	-0.0242366	6.42344	0.898944	0.999706	0.0848821	5.14367	0.658337	0.9999	-1.26036	-1.35562	0.0952672	1	0
ANKRD10	Ho-Het	Ho	Het	0.103759	6.42344	0.583736	0.710011	0.131979	5.14367	0.490676	0.626005	-1.23166	-1.26036	0.0286983	1	0
ANKRD10	Ho-W	Ho	W	0.079522	6.42344	0.677026	0.772826	0.216861	5.14367	0.258786	0.392733	-1.23166	-1.35562	0.123966	0.999712	0.000125244
ANKRD11	Het-W	Het	W	-0.155584	6.30295	0.504331	0.999706	0.00607934	6.94237	0.970034	0.9999	0.5638	0.37644	0.18736	1	0
ANKRD11	Ho-Het	Ho	Het	0.0384432	6.30295	0.867556	0.91903	0.393506	6.94237	0.0149866	0.0435085	0.919453	0.5638	0.355653	1	0
ANKRD11	Ho-W	Ho	W	-0.117141	6.30295	0.61527	0.725755	0.399586	6.94237	0.013571	0.039567	0.919453	0.37644	0.543013	0.999712	0.000125244
ANKRD12	Het-W	Het	W	-0.0340478	7.40777	0.852294	0.999706	0.00357857	6.19	0.987377	0.9999	-1.27925	-1.31563	0.036385	1	0
ANKRD12	Ho-Het	Ho	Het	-0.259201	7.40777	0.154813	0.277284	-0.0305405	6.19	0.892628	0.931301	-1.0485	-1.27925	0.230748	1	0
ANKRD12	Ho-W	Ho	W	-0.293249	7.40777	0.109442	0.207048	-0.0269619	6.19	0.905212	0.939897	-1.0485	-1.31563	0.267133	0.999712	0.000125244
ANKRD13A	Het-W	Het	W	0.155988	6.193	0.43902	0.999706	0.143409	5.45551	0.523164	0.9999	-0.639859	-0.613336	-0.0265232	1	0
ANKRD13A	Ho-Het	Ho	Het	0.211687	6.193	0.288395	0.435377	-0.0784388	5.45551	0.726816	0.814195	-0.929456	-0.639859	-0.289597	1	0
ANKRD13A	Ho-W	Ho	W	0.367674	6.193	0.0683391	0.144705	0.0649698	5.45551	0.772709	0.846536	-0.929456	-0.613336	-0.31612	0.999712	-0.000125244
ANKRD13B	Het-W	Het	W	-0.438428	4.38438	0.126635	0.999706	-0.0146094	4.85756	0.950415	0.9999	0.643603	0.172557	0.471046	1	0
ANKRD13B	Ho-Het	Ho	Het	-0.599555	4.38438	0.0352421	0.0903323	-0.6903	4.85756	0.00369868	0.0141661	0.561165	0.643603	-0.0824383	1	0
ANKRD13B	Ho-W	Ho	W	-1.03798	4.38438	0.000360975	0.00220285	-0.704909	4.85756	0.00307809	0.011715	0.561165	0.172557	0.388608	0.999712	0.000125244
ANKRD13C	Het-W	Het	W	0.0270042	6.57808	0.895087	0.999706	0.0822716	4.73288	0.668252	0.9999	-1.82307	-1.85908	0.0360165	1	0
ANKRD13C	Ho-Het	Ho	Het	0.105323	6.57808	0.605019	0.727143	0.0678015	4.73288	0.723431	0.811734	-1.85816	-1.82307	-0.0350954	1	0
ANKRD13C	Ho-W	Ho	W	0.132327	6.57808	0.51829	0.644697	0.150073	4.73288	0.43514	0.569367	-1.85816	-1.85908	0.000921092	0.999712	0.000125244
ANKRD16	Het-W	Het	W	-0.0037469	3.46391	0.988346	0.999706	0.0893082	4.21988	0.732639	0.9999	0.559349	0.399569	0.15978	1	0
ANKRD16	Ho-Het	Ho	Het	0.653681	3.46391	0.00666332	0.0244598	1.14479	4.21988	1.06378e-05	0.00010708	1.05374	0.559349	0.494392	1	0
ANKRD16	Ho-W	Ho	W	0.649934	3.46391	0.00979278	0.031393	1.2341	4.21988	2.33017e-06	2.5873e-05	1.05374	0.399569	0.654172	0.999712	0.000125244
ANKRD17	Het-W	Het	W	0.00640959	7.65383	0.970979	0.999706	0.0157736	7.42351	0.925066	0.9999	-0.297923	-0.311583	0.0136603	1	0
ANKRD17	Ho-Het	Ho	Het	-0.199211	7.65383	0.255975	0.400887	0.0214311	7.42351	0.89831	0.93529	-0.0770741	-0.297923	0.220849	1	0
ANKRD17	Ho-W	Ho	W	-0.192801	7.65383	0.274432	0.408033	0.0372047	7.42351	0.824513	0.884185	-0.0770741	-0.311583	0.234509	0.999712	0.000125244
ANKRD18A	Het-W	Het	W	0.961112	0.880713	0.0253229	0.999706	0.407884	0.390788	0.453487	0.9999	-0.662843	-0.206047	-0.456796	0.985748	-0.00623399
ANKRD18A	Ho-Het	Ho	Het	-0.197974	0.880713	0.608318	0.729959	-0.0957934	0.390788	0.85871	0.908918	-0.558136	-0.662843	0.104706	1	0
ANKRD18A	Ho-W	Ho	W	0.763139	0.880713	0.0803373	0.163666	0.31209	0.390788	0.570391	0.690835	-0.558136	-0.206047	-0.352089	0.999712	-0.000125244
ANKRD1	Het-W	Het	W	0.551959	0.624436	0.462532	0.999706	1.22652	0.518883	0.144363	0.9999	-0.0460653	-1.0627	1.01664	1	0
ANKRD1	Ho-Het	Ho	Het	3.5325	0.624436	1.20636e-10	6.74936e-09	3.55657	0.518883	6.21546e-08	1.28466e-06	0.0127472	-0.0460653	0.0588125	1	0
ANKRD1	Ho-W	Ho	W	4.08446	0.624436	1.01735e-10	4.69937e-09	4.78309	0.518883	1.29764e-10	4.75801e-09	0.0127472	-1.0627	1.07545	0.999712	0.000125244
ANKRD20A4	Het-W	Het	W	-0.0134559	3.29671	0.958645	0.999706	-0.0384205	2.25393	0.907668	0.9999	-1.30673	-1.22741	-0.0793181	1	0
ANKRD20A4	Ho-Het	Ho	Het	-0.973705	3.29671	0.000213205	0.00153064	-0.13043	2.25393	0.695475	0.790894	-0.450455	-1.30673	0.856273	0.742728	0.12917
ANKRD20A4	Ho-W	Ho	W	-0.987161	3.29671	0.000240304	0.00157453	-0.16885	2.25393	0.613648	0.725289	-0.450455	-1.22741	0.776955	0.999712	0.000125244
ANKRD24	Het-W	Het	W	0.0383455	1.58447	0.922078	0.999706	-0.143013	1.75258	0.780604	0.9999	-0.025286	-0.0488718	0.0235859	1	0
ANKRD24	Ho-Het	Ho	Het	1.02819	1.58447	0.00426171	0.0172274	1.39184	1.75258	0.00625699	0.0215369	0.337352	-0.025286	0.362638	1	0
ANKRD24	Ho-W	Ho	W	1.06653	1.58447	0.0055468	0.0199605	1.24883	1.75258	0.0136946	0.0398736	0.337352	-0.0488718	0.386224	0.999712	0.000125244
ANKRD26	Het-W	Het	W	0.0378367	5.68754	0.848497	0.999706	0.107444	4.31319	0.59833	0.9999	-1.44373	-1.49382	0.0500888	1	0
ANKRD26	Ho-Het	Ho	Het	-0.50021	5.68754	0.0112181	0.0370674	-0.215373	4.31319	0.29232	0.431318	-1.15735	-1.44373	0.286382	1	0
ANKRD26	Ho-W	Ho	W	-0.462374	5.68754	0.0204135	0.0565445	-0.107928	4.31319	0.599246	0.713563	-1.15735	-1.49382	0.33647	0.999712	0.000125244
ANKRD27	Het-W	Het	W	0.0235834	4.99876	0.904265	0.999706	0.219814	4.02146	0.349387	0.9999	-0.868072	-1.06461	0.196538	1	0
ANKRD27	Ho-Het	Ho	Het	0.0230109	4.99876	0.9045	0.944375	-0.14906	4.02146	0.525244	0.654224	-1.03134	-0.868072	-0.163265	1	0
ANKRD27	Ho-W	Ho	W	0.0465943	4.99876	0.812365	0.874409	0.0707537	4.02146	0.7645	0.840166	-1.03134	-1.06461	0.033273	0.999712	0.000125244
ANKRD28	Het-W	Het	W	0.028069	6.83181	0.88481	0.999706	-0.0577454	5.22019	0.825034	0.9999	-1.56848	-1.47082	-0.0976529	1	0
ANKRD28	Ho-Het	Ho	Het	0.101767	6.83181	0.597284	0.72085	-0.131403	5.22019	0.615415	0.730774	-1.80302	-1.56848	-0.234548	1	0
ANKRD28	Ho-W	Ho	W	0.129836	6.83181	0.502946	0.632398	-0.189148	5.22019	0.469806	0.601814	-1.80302	-1.47082	-0.332201	0.999712	-0.000125244
ANKRD29	Het-W	Het	W	0.152877	-0.0178496	0.830319	0.999706	-0.26214	0.256381	0.65891	0.9999	-0.129026	0.158772	-0.287797	NA	NA
ANKRD29	Ho-Het	Ho	Het	-0.555623	-0.0178496	0.42391	0.57197	0.452765	0.256381	0.442115	0.581483	0.846703	-0.129026	0.975729	NA	NA
ANKRD29	Ho-W	Ho	W	-0.402746	-0.0178496	0.58398	0.699914	0.190624	0.256381	0.744419	0.825789	0.846703	0.158772	0.687932	NA	NA
ANKRD31	Het-W	Het	W	0.129282	1.48565	0.727057	0.999706	0.622397	-0.154632	0.458209	0.9999	-1.60645	-1.94663	0.340182	1	0
ANKRD31	Ho-Het	Ho	Het	-1.12292	1.48565	0.00319733	0.0136923	-1.88208	-0.154632	0.0349591	0.0854725	-2.35162	-1.60645	-0.745176	1	0
ANKRD31	Ho-W	Ho	W	-0.993637	1.48565	0.0114583	0.0354878	-1.25968	-0.154632	0.160922	0.276074	-2.35162	-1.94663	-0.404995	0.999712	-0.000125244
ANKRD32	Het-W	Het	W	0.366723	4.62129	0.22395	0.999706	-0.0498017	3.16322	0.877581	0.9999	-1.7464	-1.29779	-0.448615	0.952178	-0.0212819
ANKRD32	Ho-Het	Ho	Het	-1.43152	4.62129	3.12246e-06	4.3627e-05	-0.880448	3.16322	0.00787579	0.0260055	-1.18367	-1.7464	0.562734	1	0
ANKRD32	Ho-W	Ho	W	-1.06479	4.62129	0.00054242	0.00310159	-0.93025	3.16322	0.00509916	0.0177922	-1.18367	-1.29779	0.114119	0.999712	0.000125244
ANKRD33B	Het-W	Het	W	-0.15263	4.36471	0.540252	0.999706	0.386574	2.64025	0.336796	0.9999	-1.72226	-2.26431	0.542043	1	0
ANKRD33B	Ho-Het	Ho	Het	-0.253881	4.36471	0.302094	0.449884	0.154108	2.64025	0.699302	0.794063	-1.30485	-1.72226	0.417409	1	0
ANKRD33B	Ho-W	Ho	W	-0.406511	4.36471	0.104762	0.200444	0.540682	2.64025	0.179906	0.300035	-1.30485	-2.26431	0.959452	0.999712	0.000125244
ANKRD34B	Het-W	Het	W	0.314301	1.35788	0.600893	0.999706	0.374594	1.37905	0.597524	0.9999	0.0306512	-0.0749267	0.105578	1	0
ANKRD34B	Ho-Het	Ho	Het	-1.42771	1.35788	0.018027	0.0536798	-1.48365	1.37905	0.0428874	0.100306	0.0102759	0.0306512	-0.0203753	1	0
ANKRD34B	Ho-W	Ho	W	-1.11341	1.35788	0.0727734	0.151563	-1.10906	1.37905	0.12966	0.232748	0.0102759	-0.0749267	0.0852026	0.999712	0.000125244
ANKRD36B	Het-W	Het	W	0.00067479	5.48058	0.997575	0.999706	-0.291818	1.93954	0.495228	0.9999	-3.80465	-3.49483	-0.309826	1	0
ANKRD36B	Ho-Het	Ho	Het	-0.740618	5.48058	0.000825722	0.0045608	-0.395661	1.93954	0.363726	0.50456	-3.44671	-3.80465	0.357942	1	0
ANKRD36B	Ho-W	Ho	W	-0.739943	5.48058	0.000936604	0.00477311	-0.687479	1.93954	0.114238	0.211528	-3.44671	-3.49483	0.0481157	0.999712	0.000125244
ANKRD36	Het-W	Het	W	0.0563909	6.05405	0.817679	0.999706	-0.261156	3.40482	0.414246	0.9999	-2.96714	-2.62969	-0.337444	1	0
ANKRD36	Ho-Het	Ho	Het	-1.01881	6.05405	3.69318e-05	0.000355884	-0.308781	3.40482	0.338886	0.480632	-2.24808	-2.96714	0.719058	1	0
ANKRD36	Ho-W	Ho	W	-0.962416	6.05405	0.000103139	0.00077653	-0.569937	3.40482	0.0777663	0.157423	-2.24808	-2.62969	0.381613	0.999712	0.000125244
ANKRD40	Het-W	Het	W	0.0565454	5.9436	0.737922	0.999706	0.0287587	4.25498	0.891786	0.9999	-1.66429	-1.65081	-0.013487	1	0
ANKRD40	Ho-Het	Ho	Het	0.651175	5.9436	8.07375e-05	0.000680502	0.574404	4.25498	0.00613485	0.0211952	-1.74172	-1.66429	-0.0774298	1	0
ANKRD40	Ho-W	Ho	W	0.707721	5.9436	2.80376e-05	0.000260282	0.603163	4.25498	0.00411987	0.0149625	-1.74172	-1.65081	-0.0909169	0.999712	-0.000125244
ANKRD42	Het-W	Het	W	-0.0430171	5.3104	0.824379	0.999706	0.0773457	4.90655	0.731497	0.9999	-0.407081	-0.521484	0.114403	1	0
ANKRD42	Ho-Het	Ho	Het	0.310847	5.3104	0.10215	0.202987	0.41185	4.90655	0.0667372	0.14184	-0.307655	-0.407081	0.099426	1	0
ANKRD42	Ho-W	Ho	W	0.26783	5.3104	0.166684	0.283089	0.489196	4.90655	0.0298169	0.0742705	-0.307655	-0.521484	0.213829	0.999712	0.000125244
ANKRD44	Het-W	Het	W	0.00644273	5.78866	0.979065	0.999706	-0.236606	4.67689	0.359018	0.9999	-1.21818	-0.959559	-0.258624	1	0
ANKRD44	Ho-Het	Ho	Het	-0.248426	5.78866	0.309122	0.456682	-0.221001	4.67689	0.393857	0.534644	-1.18582	-1.21818	0.032363	1	0
ANKRD44	Ho-W	Ho	W	-0.241984	5.78866	0.325287	0.461849	-0.457607	4.67689	0.0777081	0.157337	-1.18582	-0.959559	-0.226261	0.999712	-0.000125244
ANKRD45	Het-W	Het	W	-0.00142972	3.73726	0.995631	0.999706	-0.00623019	3.50955	0.981509	0.9999	-0.0579972	-0.130054	0.0720565	1	0
ANKRD45	Ho-Het	Ho	Het	-0.319105	3.73726	0.197205	0.330928	-1.07747	3.50955	0.00010412	0.0007365	-0.820788	-0.0579972	-0.762791	0.821419	-0.0854355
ANKRD45	Ho-W	Ho	W	-0.320535	3.73726	0.2111	0.337033	-1.0837	3.50955	9.77759e-05	0.000650837	-0.820788	-0.130054	-0.690735	0.869011	-0.0609745
ANKRD46	Het-W	Het	W	0.0284047	6.86272	0.88724	0.999706	0.00244619	6.67392	0.99169	0.9999	-0.162191	-0.128795	-0.033396	1	0
ANKRD46	Ho-Het	Ho	Het	-0.466734	6.86272	0.019636	0.0573866	-0.617205	6.67392	0.00897503	0.0289575	-0.311383	-0.162191	-0.149192	1	0
ANKRD46	Ho-W	Ho	W	-0.438329	6.86272	0.029265	0.0747166	-0.614759	6.67392	0.00927535	0.0290596	-0.311383	-0.128795	-0.182588	0.999712	-0.000125244
ANKRD49	Het-W	Het	W	0.269874	3.78675	0.238396	0.999706	-0.0652908	2.06571	0.86417	0.9999	-1.7307	-1.33348	-0.397222	0.981353	-0.00817457
ANKRD49	Ho-Het	Ho	Het	0.270775	3.78675	0.217914	0.355387	-0.121993	2.06571	0.750631	0.832182	-2.11634	-1.7307	-0.385642	1	0
ANKRD49	Ho-W	Ho	W	0.540649	3.78675	0.0180623	0.0514141	-0.187283	2.06571	0.626433	0.735795	-2.11634	-1.33348	-0.782865	0.954016	-0.0204444
ANKRD50	Het-W	Het	W	0.270098	7.24423	0.204306	0.999706	0.178741	6.25497	0.393093	0.9999	-0.985957	-0.893373	-0.0925836	1	0
ANKRD50	Ho-Het	Ho	Het	-0.369773	7.24423	0.0810304	0.169514	-0.495279	6.25497	0.0184047	0.0513858	-1.10938	-0.985957	-0.123425	1	0
ANKRD50	Ho-W	Ho	W	-0.0996758	7.24423	0.639651	0.744433	-0.316537	6.25497	0.131976	0.235892	-1.10938	-0.893373	-0.216008	0.999712	-0.000125244
ANKRD52	Het-W	Het	W	-0.356174	5.38967	0.244329	0.999706	-0.169215	5.75453	0.404261	0.9999	0.198251	-0.0297503	0.228001	1	0
ANKRD52	Ho-Het	Ho	Het	0.435422	5.38967	0.149255	0.269901	0.955234	5.75453	2.63613e-06	3.21286e-05	0.715537	0.198251	0.517286	1	0
ANKRD52	Ho-W	Ho	W	0.0792484	5.38967	0.795145	0.862526	0.786019	5.75453	0.0001052	0.000694555	0.715537	-0.0297503	0.745288	0.999712	0.000125244
ANKRD54	Het-W	Het	W	-0.0006043	5.13055	0.997282	0.999706	-0.0161959	5.48643	0.930935	0.9999	0.363407	0.390517	-0.0271103	1	0
ANKRD54	Ho-Het	Ho	Het	0.106207	5.13055	0.542532	0.675497	0.0748909	5.48643	0.688494	0.786031	0.330925	0.363407	-0.0324816	1	0
ANKRD54	Ho-W	Ho	W	0.105603	5.13055	0.553846	0.67508	0.058695	5.48643	0.753567	0.83182	0.330925	0.390517	-0.0595919	0.999712	-0.000125244
ANKRD55	Het-W	Het	W	-0.0719164	2.10197	0.869896	0.999706	-0.32726	3.01859	0.439672	0.9999	0.700428	0.943906	-0.243478	1	0
ANKRD55	Ho-Het	Ho	Het	-2.26265	2.10197	1.56932e-06	2.43453e-05	-1.54621	3.01859	0.000484271	0.00263116	1.44734	0.700428	0.746915	0.437228	0.359292
ANKRD55	Ho-W	Ho	W	-2.33456	2.10197	1.14788e-06	1.63355e-05	-1.87347	3.01859	2.63526e-05	0.000211016	1.44734	0.943906	0.503436	0.999712	0.000125244
ANKRD62	Het-W	Het	W	-0.124375	2.03978	0.703202	0.999706	-0.313381	0.878226	0.571548	0.9999	-1.26326	-1.03807	-0.225193	1	0
ANKRD62	Ho-Het	Ho	Het	-0.0671954	2.03978	0.83253	0.894578	-0.244696	0.878226	0.664081	0.76784	-1.40161	-1.26326	-0.138349	1	0
ANKRD62	Ho-W	Ho	W	-0.19157	2.03978	0.559765	0.679931	-0.558077	0.878226	0.321321	0.45898	-1.40161	-1.03807	-0.363542	0.999712	-0.000125244
ANKRD65	Het-W	Het	W	-0.265187	0.848154	0.500814	0.999706	0.996394	0.928752	0.0808524	0.9999	0.396553	-0.591054	0.987607	NA	NA
ANKRD65	Ho-Het	Ho	Het	0.200876	0.848154	0.6025	0.725661	0.382474	0.928752	0.481139	0.616564	0.534509	0.396553	0.137956	NA	NA
ANKRD65	Ho-W	Ho	W	-0.0643109	0.848154	0.869453	0.91624	1.37887	0.928752	0.0152338	0.0434868	0.534509	-0.591054	1.12556	NA	NA
ANKRD6	Het-W	Het	W	0.0216029	6.37808	0.919	0.999706	-0.042318	4.97136	0.87309	0.9999	-1.4452	-1.37431	-0.070886	1	0
ANKRD6	Ho-Het	Ho	Het	-0.639777	6.37808	0.00261305	0.0116211	-0.603555	4.97136	0.0238955	0.0630029	-1.40834	-1.4452	0.0368571	1	0
ANKRD6	Ho-W	Ho	W	-0.618174	6.37808	0.00384556	0.0149046	-0.645873	4.97136	0.0157198	0.0445702	-1.40834	-1.37431	-0.0340289	0.999712	-0.000125244
ANKRD9	Het-W	Het	W	-0.0969538	4.79512	0.68756	0.999706	0.0869026	3.62567	0.757636	0.9999	-0.894975	-1.08733	0.192357	1	0
ANKRD9	Ho-Het	Ho	Het	0.948376	4.79512	5.84603e-05	0.000517963	0.453471	3.62567	0.104795	0.200654	-1.39364	-0.894975	-0.498667	1	0
ANKRD9	Ho-W	Ho	W	0.851422	4.79512	0.000402617	0.00241943	0.540373	3.62567	0.0541788	0.119072	-1.39364	-1.08733	-0.30631	0.999712	-0.000125244
ANKS1A	Het-W	Het	W	-0.211214	6.05521	0.35657	0.999706	-0.000280497	6.15202	0.998689	0.9999	0.17815	-0.0512318	0.229382	1	0
ANKS1A	Ho-Het	Ho	Het	-0.417916	6.05521	0.0664564	0.146061	-0.435007	6.15202	0.0112647	0.0346936	0.162652	0.17815	-0.0154976	1	0
ANKS1A	Ho-W	Ho	W	-0.629129	6.05521	0.00632082	0.0221621	-0.435288	6.15202	0.0112836	0.0340846	0.162652	-0.0512318	0.213884	0.999712	0.000125244
ANKS1B	Het-W	Het	W	-0.219287	5.96658	0.356859	0.999706	-0.240823	5.2771	0.364825	0.9999	-0.657601	-0.636538	-0.0210632	1	0
ANKS1B	Ho-Het	Ho	Het	-1.04015	5.96658	1.48873e-05	0.000166727	-1.3369	5.2771	9.71499e-07	1.3415e-05	-0.950369	-0.657601	-0.292768	1	0
ANKS1B	Ho-W	Ho	W	-1.25944	5.96658	2.09051e-07	3.77923e-06	-1.57773	5.2771	8.90538e-09	1.99296e-07	-0.950369	-0.636538	-0.313832	0.999712	-0.000125244
ANKS3	Het-W	Het	W	-0.205179	3.53944	0.39625	0.999706	0.0578956	3.79848	0.823275	0.9999	0.207295	-0.0574064	0.264701	1	0
ANKS3	Ho-Het	Ho	Het	0.186296	3.53944	0.427879	0.575224	0.526616	3.79848	0.0406478	0.0965255	0.555457	0.207295	0.348162	1	0
ANKS3	Ho-W	Ho	W	-0.0188828	3.53944	0.937712	0.961035	0.584511	3.79848	0.0237203	0.0619123	0.555457	-0.0574064	0.612863	0.999712	0.000125244
ANKS4B	Het-W	Het	W	-0.183426	1.73423	0.596641	0.999706	0.0819944	0.951587	0.906158	0.9999	-0.486894	-0.680775	0.193881	1	0
ANKS4B	Ho-Het	Ho	Het	0.0632111	1.73423	0.851149	0.90688	-1.09442	0.951587	0.126267	0.23004	-1.62002	-0.486894	-1.13313	0.351962	-0.453504
ANKS4B	Ho-W	Ho	W	-0.120215	1.73423	0.729162	0.813872	-1.01242	0.951587	0.158063	0.272248	-1.62002	-0.680775	-0.939246	0.922457	-0.0350539
ANKS6	Het-W	Het	W	-0.174933	3.74606	0.478618	0.999706	0.00686084	2.58564	0.983061	0.9999	-1.06937	-1.30713	0.237761	1	0
ANKS6	Ho-Het	Ho	Het	-0.488776	3.74606	0.0449686	0.109183	-0.657962	2.58564	0.046011	0.106154	-1.24469	-1.06937	-0.175323	1	0
ANKS6	Ho-W	Ho	W	-0.663709	3.74606	0.00811664	0.0270694	-0.651101	2.58564	0.0486622	0.10945	-1.24469	-1.30713	0.0624375	0.999712	0.000125244
ANKUB1	Het-W	Het	W	-0.314213	0.883262	0.605482	0.999706	0.0130091	0.785039	0.987118	0.9999	0.0891483	-0.358357	0.447505	1	0
ANKUB1	Ho-Het	Ho	Het	1.44374	0.883262	0.011819	0.0386035	1.26245	0.785039	0.109485	0.207462	-0.13612	0.0891483	-0.225268	1	0
ANKUB1	Ho-W	Ho	W	1.12953	0.883262	0.0575475	0.126776	1.27546	0.785039	0.105939	0.199462	-0.13612	-0.358357	0.222237	0.999712	0.000125244
ANKZF1	Het-W	Het	W	-0.182125	4.10297	0.403175	0.999706	0.0729306	4.24832	0.743176	0.9999	0.220871	-0.0234407	0.244312	1	0
ANKZF1	Ho-Het	Ho	Het	-0.0164518	4.10297	0.938574	0.964202	0.00163428	4.24832	0.994132	0.996589	0.242346	0.220871	0.0214748	1	0
ANKZF1	Ho-W	Ho	W	-0.198576	4.10297	0.363366	0.501595	0.0745649	4.24832	0.738174	0.821207	0.242346	-0.0234407	0.265787	0.999712	0.000125244
ANLN	Het-W	Het	W	-0.0910304	4.37621	0.780127	0.999706	-0.104494	3.78855	0.778377	0.9999	-0.605777	-0.581919	-0.0238573	1	0
ANLN	Ho-Het	Ho	Het	-0.996556	4.37621	0.00246839	0.0111133	-0.985385	3.78855	0.00927126	0.0297359	-0.591808	-0.605777	0.0139684	1	0
ANLN	Ho-W	Ho	W	-1.08759	4.37621	0.0010701	0.00531978	-1.08988	3.78855	0.00406473	0.0147953	-0.591808	-0.581919	-0.00988885	0.999712	-0.000125244
ANO10	Het-W	Het	W	0.120515	5.04103	0.502639	0.999706	0.110797	5.11172	0.540203	0.9999	0.113838	0.118042	-0.00420403	1	0
ANO10	Ho-Het	Ho	Het	-0.0429044	5.04103	0.806703	0.876235	-0.17498	5.11172	0.334138	0.47556	-0.0179074	0.113838	-0.131746	1	0
ANO10	Ho-W	Ho	W	0.0776109	5.04103	0.666757	0.765479	-0.0641831	5.11172	0.723836	0.811736	-0.0179074	0.118042	-0.13595	0.999712	-0.000125244
ANO2	Het-W	Het	W	0.0105813	2.226	0.977898	0.999706	-0.503059	1.22954	0.236875	0.9999	-1.28908	-0.784226	-0.504854	0.827683	-0.0821358
ANO2	Ho-Het	Ho	Het	-2.61076	2.226	8.08234e-10	3.5805e-08	-3.31582	1.22954	1.82636e-09	5.98641e-08	-1.99739	-1.28908	-0.708312	1	0
ANO2	Ho-W	Ho	W	-2.60017	2.226	1.88726e-09	6.26513e-08	-3.81888	1.22954	3.07918e-12	1.62769e-10	-1.99739	-0.784226	-1.21317	0.999712	-0.000125244
ANO4	Het-W	Het	W	-0.259644	3.43712	0.402167	0.999706	-0.115783	2.04093	0.783591	0.9999	-1.37252	-1.45685	0.0843261	1	0
ANO4	Ho-Het	Ho	Het	-0.546031	3.43712	0.0788354	0.166144	-0.607173	2.04093	0.157648	0.27228	-1.42971	-1.37252	-0.0571834	1	0
ANO4	Ho-W	Ho	W	-0.805674	3.43712	0.010473	0.0330352	-0.722956	2.04093	0.0931526	0.180925	-1.42971	-1.45685	0.0271427	0.999712	0.000125244
ANO5	Het-W	Het	W	0.051159	5.09686	0.838206	0.999706	-0.159487	3.44177	0.631026	0.9999	-1.74998	-1.52415	-0.225824	1	0
ANO5	Ho-Het	Ho	Het	-1.00907	5.09686	6.38886e-05	0.000558433	-1.09174	3.44177	0.00140164	0.00636798	-1.82665	-1.74998	-0.0766769	1	0
ANO5	Ho-W	Ho	W	-0.957915	5.09686	0.000169435	0.00116886	-1.25123	3.44177	0.000260997	0.00149108	-1.82665	-1.52415	-0.302501	0.999712	-0.000125244
ANO6	Het-W	Het	W	0.0585536	5.44242	0.770518	0.999706	-0.0495019	4.12472	0.850433	0.9999	-1.26879	-1.15775	-0.111032	1	0
ANO6	Ho-Het	Ho	Het	0.346883	5.44242	0.0784593	0.165633	0.119514	4.12472	0.648804	0.756311	-1.50319	-1.26879	-0.234405	1	0
ANO6	Ho-W	Ho	W	0.405437	5.44242	0.0434212	0.102175	0.0700116	4.12472	0.789628	0.858766	-1.50319	-1.15775	-0.345437	0.999712	-0.000125244
ANO8	Het-W	Het	W	-0.0657809	5.15528	0.773185	0.999706	-0.0134198	5.87971	0.950515	0.9999	0.722202	0.640734	0.0814681	1	0
ANO8	Ho-Het	Ho	Het	-0.546075	5.15528	0.015732	0.0483315	-0.47107	5.87971	0.030228	0.0762051	0.800696	0.722202	0.0784935	1	0
ANO8	Ho-W	Ho	W	-0.611856	5.15528	0.00786862	0.0265078	-0.48449	5.87971	0.0259508	0.0664418	0.800696	0.640734	0.159962	0.999712	0.000125244
ANP32A	Het-W	Het	W	0.0198167	6.51136	0.915951	0.999706	0.121258	6.96864	0.518724	0.9999	0.623752	0.514375	0.109377	1	0
ANP32A	Ho-Het	Ho	Het	-0.163869	6.51136	0.378513	0.526457	-0.626465	6.96864	0.000916282	0.00446447	0.160791	0.623752	-0.462961	1	0
ANP32A	Ho-W	Ho	W	-0.144052	6.51136	0.443832	0.57806	-0.505206	6.96864	0.00747941	0.0243559	0.160791	0.514375	-0.353584	0.999712	-0.000125244
ANP32B	Het-W	Het	W	-0.925143	2.94314	0.0848924	0.999706	0.286287	5.32897	0.154696	0.9999	2.73537	1.42898	1.3064	0.0329822	1.48172
ANP32B	Ho-Het	Ho	Het	-0.427438	2.94314	0.416687	0.564277	-0.55205	5.32897	0.00632476	0.0217414	2.61135	2.73537	-0.124023	1	0
ANP32B	Ho-W	Ho	W	-1.35258	2.94314	0.012802	0.0389431	-0.265764	5.32897	0.189549	0.312267	2.61135	1.42898	1.18238	0.963899	0.0159687
ANP32E	Het-W	Het	W	0.0779192	6.16132	0.68956	0.999706	0.155403	5.94222	0.448697	0.9999	-0.0293684	-0.0971402	0.0677719	1	0
ANP32E	Ho-Het	Ho	Het	0.0367789	6.16132	0.848922	0.90535	-0.501461	5.94222	0.0149435	0.043419	-0.568535	-0.0293684	-0.539166	1	0
ANP32E	Ho-W	Ho	W	0.114698	6.16132	0.556887	0.677676	-0.346058	5.94222	0.0931952	0.180972	-0.568535	-0.0971402	-0.471394	0.999712	-0.000125244
ANTXR1	Het-W	Het	W	-0.320301	6.16614	0.434463	0.999706	-0.0237493	7.23111	0.932935	0.9999	1.15119	0.840484	0.310705	1	0
ANTXR1	Ho-Het	Ho	Het	-0.316986	6.16614	0.437618	0.584085	-0.265586	7.23111	0.347211	0.488754	1.2014	1.15119	0.0502079	1	0
ANTXR1	Ho-W	Ho	W	-0.637287	6.16614	0.121268	0.223208	-0.289335	7.23111	0.305856	0.443081	1.2014	0.840484	0.360913	0.999712	0.000125244
ANTXR2	Het-W	Het	W	0.0979944	5.40672	0.671245	0.999706	0.0815363	5.08569	0.74393	0.9999	-0.221713	-0.193311	-0.0284015	1	0
ANTXR2	Ho-Het	Ho	Het	0.644246	5.40672	0.00464092	0.0184669	0.41422	5.08569	0.0963112	0.188186	-0.456631	-0.221713	-0.234918	1	0
ANTXR2	Ho-W	Ho	W	0.74224	5.40672	0.00132976	0.00635038	0.495756	5.08569	0.0469444	0.106231	-0.456631	-0.193311	-0.26332	0.999712	-0.000125244
ANXA11	Het-W	Het	W	-0.341818	3.3453	0.376143	0.999706	-0.201866	4.54841	0.591807	0.9999	1.28931	1.09851	0.190796	1	0
ANXA11	Ho-Het	Ho	Het	-0.148246	3.3453	0.696418	0.799815	-0.297432	4.54841	0.430756	0.570765	1.13174	1.28931	-0.157567	1	0
ANXA11	Ho-W	Ho	W	-0.490064	3.3453	0.206546	0.331762	-0.499298	4.54841	0.186149	0.307865	1.13174	1.09851	0.0332296	0.999712	0.000125244
ANXA1	Het-W	Het	W	0.109221	5.94518	0.807778	0.999706	-0.0416826	7.3165	0.921797	0.9999	1.35396	1.50405	-0.150099	1	0
ANXA1	Ho-Het	Ho	Het	1.72059	5.94518	0.000172141	0.00128635	1.7182	7.3165	8.12825e-05	0.000600141	1.34998	1.35396	-0.00397832	1	0
ANXA1	Ho-W	Ho	W	1.82981	5.94518	7.37809e-05	0.000583238	1.67651	7.3165	0.000118105	0.000764435	1.34998	1.50405	-0.154077	0.999712	-0.000125244
ANXA2	Het-W	Het	W	-0.521676	6.53251	0.0510136	0.999706	-0.620688	7.8835	0.0597228	0.9999	1.23477	1.33314	-0.098368	1	0
ANXA2	Ho-Het	Ho	Het	2.12058	6.53251	1.07125e-14	1.43348e-12	2.27715	7.8835	3.41753e-11	1.88764e-09	1.38994	1.23477	0.15517	1	0
ANXA2	Ho-W	Ho	W	1.5989	6.53251	3.7822e-09	1.18296e-07	1.65646	7.8835	8.46151e-07	1.05708e-05	1.38994	1.33314	0.0568018	0.999712	0.000125244
ANXA4	Het-W	Het	W	-0.307062	3.39311	0.391167	0.999706	-0.106283	4.33344	0.764021	0.9999	1.06394	0.786081	0.277858	1	0
ANXA4	Ho-Het	Ho	Het	1.2334	3.39311	0.000390412	0.00250993	1.14704	4.33344	0.00126728	0.00584553	0.961672	1.06394	-0.102268	1	0
ANXA4	Ho-W	Ho	W	0.926336	3.39311	0.00926751	0.0300656	1.04075	4.33344	0.00334528	0.0125279	0.961672	0.786081	0.175591	0.999712	0.000125244
ANXA5	Het-W	Het	W	0.0513708	7.32629	0.821784	0.999706	-0.0198368	8.30936	0.928443	0.9999	1.05292	1.12749	-0.074571	1	0
ANXA5	Ho-Het	Ho	Het	1.01227	7.32629	9.67091e-06	0.000115269	0.838045	8.30936	0.000162473	0.00107197	0.877633	1.05292	-0.175284	1	0
ANXA5	Ho-W	Ho	W	1.06364	7.32629	3.7975e-06	4.64139e-05	0.818208	8.30936	0.000230502	0.00134995	0.877633	1.12749	-0.249855	0.999712	-0.000125244
ANXA6	Het-W	Het	W	-0.0102073	7.27416	0.965652	0.999706	-0.128321	8.35641	0.609952	0.9999	1.0239	1.14518	-0.121282	1	0
ANXA6	Ho-Het	Ho	Het	0.452437	7.27416	0.0557624	0.128127	0.512739	8.35641	0.0419516	0.0987008	1.08326	1.0239	0.0593584	1	0
ANXA6	Ho-W	Ho	W	0.44223	7.27416	0.0624679	0.135139	0.384417	8.35641	0.126799	0.229003	1.08326	1.14518	-0.0619233	0.999712	-0.000125244
ANXA7	Het-W	Het	W	0.04782	6.14357	0.787781	0.999706	0.0405508	6.4908	0.818162	0.9999	0.411943	0.410362	0.00158123	1	0
ANXA7	Ho-Het	Ho	Het	0.749553	6.14357	1.76488e-05	0.000192021	0.614698	6.4908	0.00048991	0.00265291	0.27479	0.411943	-0.137154	1	0
ANXA7	Ho-W	Ho	W	0.797373	6.14357	7.37031e-06	8.27566e-05	0.655249	6.4908	0.000205982	0.00123039	0.27479	0.410362	-0.135572	0.999712	-0.000125244
AP1AR	Het-W	Het	W	0.113283	6.15889	0.579801	0.999706	-0.0637329	4.78729	0.759123	0.9999	-1.34438	-1.14126	-0.203121	1	0
AP1AR	Ho-Het	Ho	Het	0.321211	6.15889	0.113132	0.218779	0.0747325	4.78729	0.719215	0.808961	-1.58908	-1.34438	-0.244701	1	0
AP1AR	Ho-W	Ho	W	0.434494	6.15889	0.0338299	0.083892	0.0109996	4.78729	0.95784	0.973193	-1.58908	-1.14126	-0.447822	0.999712	-0.000125244
AP1B1	Het-W	Het	W	-0.0310094	6.67093	0.844063	0.999706	0.0352026	7.84744	0.821086	0.9999	1.24052	1.17167	0.0688576	1	0
AP1B1	Ho-Het	Ho	Het	0.207886	6.67093	0.181652	0.312215	0.0941506	7.84744	0.54519	0.670955	1.12692	1.24052	-0.113601	1	0
AP1B1	Ho-W	Ho	W	0.176876	6.67093	0.261829	0.394445	0.129353	7.84744	0.406099	0.542077	1.12692	1.17167	-0.0447436	0.999712	-0.000125244
AP1G1	Het-W	Het	W	0.0627075	7.248	0.721881	0.999706	-0.0632891	7.22015	0.718393	0.9999	-0.100069	0.0184983	-0.118567	1	0
AP1G1	Ho-Het	Ho	Het	0.303451	7.248	0.0822729	0.171633	0.395275	7.22015	0.0243634	0.0640286	-0.00836601	-0.100069	0.0917031	1	0
AP1G1	Ho-W	Ho	W	0.366158	7.248	0.0378083	0.0915618	0.331986	7.22015	0.0585765	0.126426	-0.00836601	0.0184983	-0.0268643	0.999712	-0.000125244
AP1G2	Het-W	Het	W	0.0605754	1.53868	0.889945	0.999706	0.586747	1.14713	0.194707	0.9999	-0.279781	-1.10043	0.82065	1	0
AP1G2	Ho-Het	Ho	Het	0.0956636	1.53868	0.817278	0.88439	0.0972324	1.14713	0.825361	0.885935	-0.27282	-0.279781	0.00696091	1	0
AP1G2	Ho-W	Ho	W	0.156239	1.53868	0.72343	0.809284	0.683979	1.14713	0.131822	0.23565	-0.27282	-1.10043	0.827611	0.999712	0.000125244
AP1M1	Het-W	Het	W	-0.013203	5.97798	0.943535	0.999706	-0.024763	7.45817	0.88474	0.9999	1.39273	1.38971	0.00302459	1	0
AP1M1	Ho-Het	Ho	Het	0.0115816	5.97798	0.949697	0.970482	0.258684	7.45817	0.129915	0.235121	1.64132	1.39273	0.248581	1	0
AP1M1	Ho-W	Ho	W	-0.00162138	5.97798	0.993075	0.99576	0.233921	7.45817	0.170982	0.288752	1.64132	1.38971	0.251606	0.999712	0.000125244
AP1S2	Het-W	Het	W	0.277682	7.45925	0.202689	0.999706	0.203792	7.04323	0.307672	0.9999	-0.37396	-0.297121	-0.0768387	1	0
AP1S2	Ho-Het	Ho	Het	0.00220157	7.45925	0.991901	0.995505	-0.187978	7.04323	0.34673	0.488235	-0.564582	-0.37396	-0.190622	1	0
AP1S2	Ho-W	Ho	W	0.279884	7.45925	0.199292	0.322868	0.015814	7.04323	0.936941	0.960017	-0.564582	-0.297121	-0.26746	0.999712	-0.000125244
AP1S3	Het-W	Het	W	-0.133913	4.0535	0.54479	0.999706	-0.0176793	2.61848	0.965137	0.9999	-1.43538	-1.60301	0.167625	1	0
AP1S3	Ho-Het	Ho	Het	0.11907	4.0535	0.578639	0.705789	0.179597	2.61848	0.656267	0.762404	-1.3816	-1.43538	0.0537874	1	0
AP1S3	Ho-W	Ho	W	-0.0148432	4.0535	0.94657	0.966222	0.161918	2.61848	0.688548	0.785149	-1.3816	-1.60301	0.221412	0.999712	0.000125244
AP2A1	Het-W	Het	W	-0.110127	6.80236	0.5803	0.999706	-0.106144	7.76136	0.530463	0.9999	0.843768	0.826957	0.0168108	1	0
AP2A1	Ho-Het	Ho	Het	-0.482333	6.80236	0.0150656	0.0467198	-0.0702319	7.76136	0.678237	0.778315	1.25614	0.843768	0.412376	1	0
AP2A1	Ho-W	Ho	W	-0.59246	6.80236	0.00308717	0.0125067	-0.176376	7.76136	0.297575	0.433894	1.25614	0.826957	0.429187	0.999712	0.000125244
AP2A2	Het-W	Het	W	-0.246173	6.42071	0.274574	0.999706	-0.0536355	7.77381	0.77061	0.9999	1.4023	1.19174	0.210563	1	0
AP2A2	Ho-Het	Ho	Het	-0.458161	6.42071	0.0410561	0.101875	-0.368457	7.77381	0.0456768	0.105514	1.4931	1.4023	0.0907948	1	0
AP2A2	Ho-W	Ho	W	-0.704334	6.42071	0.00189023	0.00842846	-0.422092	7.77381	0.0221352	0.0585044	1.4931	1.19174	0.301358	0.999712	0.000125244
AP2B1	Het-W	Het	W	-0.102181	8.45009	0.69476	0.999706	-0.0184879	8.99347	0.920115	0.9999	0.51506	0.427065	0.0879954	1	0
AP2B1	Ho-Het	Ho	Het	-0.322657	8.45009	0.214951	0.351881	-0.127548	8.99347	0.489152	0.624306	0.710468	0.51506	0.195408	1	0
AP2B1	Ho-W	Ho	W	-0.424838	8.45009	0.103461	0.198658	-0.146036	8.99347	0.428479	0.56332	0.710468	0.427065	0.283404	0.999712	0.000125244
AP2S1	Het-W	Het	W	-0.0207468	6.10046	0.912907	0.999706	0.259861	7.62655	0.150905	0.9999	1.71337	1.42604	0.287335	1	0
AP2S1	Ho-Het	Ho	Het	-0.11405	6.10046	0.543247	0.676064	-0.415236	7.62655	0.0219208	0.0588605	1.41107	1.71337	-0.3023	1	0
AP2S1	Ho-W	Ho	W	-0.134797	6.10046	0.478176	0.609877	-0.155374	7.62655	0.390873	0.529375	1.41107	1.42604	-0.0149655	0.999712	-0.000125244
AP3B1	Het-W	Het	W	0.282658	5.65457	0.124414	0.999706	0.197197	5.34503	0.338957	0.9999	-0.24525	-0.134886	-0.110363	1	0
AP3B1	Ho-Het	Ho	Het	-0.104587	5.65457	0.563497	0.69388	-0.399075	5.34503	0.0537293	0.119337	-0.54256	-0.24525	-0.29731	1	0
AP3B1	Ho-W	Ho	W	0.178071	5.65457	0.334023	0.47111	-0.201878	5.34503	0.32987	0.468356	-0.54256	-0.134886	-0.407674	0.999712	-0.000125244
AP3B2	Het-W	Het	W	-0.103007	4.56784	0.725427	0.999706	0.00948877	6.19239	0.970905	0.9999	1.62315	1.47272	0.150436	1	0
AP3B2	Ho-Het	Ho	Het	-1.34185	4.56784	6.10356e-06	7.69167e-05	-1.15787	6.19239	1.21215e-05	0.000120105	1.81527	1.62315	0.19212	1	0
AP3B2	Ho-W	Ho	W	-1.44486	4.56784	1.68577e-06	2.29605e-05	-1.14838	6.19239	1.43457e-05	0.000125986	1.81527	1.47272	0.342557	0.999712	0.000125244
AP3D1	Het-W	Het	W	-0.126563	7.60379	0.464206	0.999706	-0.00398399	8.33358	0.980707	0.9999	0.710931	0.581248	0.129683	1	0
AP3D1	Ho-Het	Ho	Het	0.280246	7.60379	0.10286	0.204085	0.433425	8.33358	0.00858553	0.0279229	0.864101	0.710931	0.15317	1	0
AP3D1	Ho-W	Ho	W	0.153683	7.60379	0.373979	0.512393	0.429441	8.33358	0.00922807	0.0289464	0.864101	0.581248	0.282853	0.999712	0.000125244
AP3M1	Het-W	Het	W	0.226763	6.38304	0.178899	0.999706	-0.000875939	6.23831	0.996786	0.9999	-0.178154	0.0537463	-0.231901	1	0
AP3M1	Ho-Het	Ho	Het	0.138186	6.38304	0.405283	0.55264	0.0359318	6.23831	0.868713	0.915415	-0.280183	-0.178154	-0.102028	1	0
AP3M1	Ho-W	Ho	W	0.36495	6.38304	0.030653	0.077438	0.0350559	6.23831	0.871964	0.918751	-0.280183	0.0537463	-0.333929	0.999712	-0.000125244
AP3M2	Het-W	Het	W	0.0629607	5.90361	0.735044	0.999706	0.130319	5.55191	0.506837	0.9999	-0.314233	-0.367127	0.0528941	1	0
AP3M2	Ho-Het	Ho	Het	0.107509	5.90361	0.558063	0.688888	0.0515174	5.55191	0.792705	0.86327	-0.368506	-0.314233	-0.0542733	1	0
AP3M2	Ho-W	Ho	W	0.17047	5.90361	0.359789	0.497821	0.181836	5.55191	0.354932	0.493168	-0.368506	-0.367127	-0.00137917	0.999712	-0.000125244
AP3S1	Het-W	Het	W	0.0588153	5.82673	0.744446	0.999706	0.0155092	4.9023	0.952464	0.9999	-0.823137	-0.764111	-0.0590267	1	0
AP3S1	Ho-Het	Ho	Het	-0.131423	5.82673	0.461163	0.605002	-0.561105	4.9023	0.0323139	0.0803514	-1.25354	-0.823137	-0.430405	1	0
AP3S1	Ho-W	Ho	W	-0.0726079	5.82673	0.688051	0.781357	-0.545596	4.9023	0.0375325	0.0890495	-1.25354	-0.764111	-0.489432	0.999712	-0.000125244
AP4B1	Het-W	Het	W	0.109361	4.7121	0.558576	0.999706	0.338505	4.58732	0.135481	0.9999	-0.1181	-0.356279	0.238179	1	0
AP4B1	Ho-Het	Ho	Het	-0.252952	4.7121	0.166333	0.292945	-0.0628281	4.58732	0.780771	0.854624	0.0749082	-0.1181	0.193008	1	0
AP4B1	Ho-W	Ho	W	-0.143591	4.7121	0.445504	0.579655	0.275677	4.58732	0.225223	0.354867	0.0749082	-0.356279	0.431187	0.999712	0.000125244
AP4E1	Het-W	Het	W	0.027365	5.17606	0.876223	0.999706	-0.0379342	2.87101	0.898082	0.9999	-2.39633	-2.30798	-0.0883525	1	0
AP4E1	Ho-Het	Ho	Het	0.377107	5.17606	0.0275691	0.0744705	0.485763	2.87101	0.0976514	0.190061	-2.28646	-2.39633	0.109874	1	0
AP4E1	Ho-W	Ho	W	0.404472	5.17606	0.0210847	0.0579707	0.447829	2.87101	0.12779	0.230249	-2.28646	-2.30798	0.021521	0.999712	0.000125244
AP4M1	Het-W	Het	W	0.0234882	3.57002	0.920828	0.999706	0.0945772	3.66506	0.747708	0.9999	0.0788396	0.0479171	0.0309225	1	0
AP4M1	Ho-Het	Ho	Het	-0.269951	3.57002	0.244371	0.387246	-0.144395	3.66506	0.623667	0.737416	0.203175	0.0788396	0.124335	1	0
AP4M1	Ho-W	Ho	W	-0.246463	3.57002	0.301513	0.437718	-0.0498182	3.66506	0.86598	0.914736	0.203175	0.0479171	0.155258	0.999712	0.000125244
AP5B1	Het-W	Het	W	0.0272723	4.33128	0.895142	0.999706	0.191731	3.61825	0.471041	0.9999	-0.688481	-0.843996	0.155515	1	0
AP5B1	Ho-Het	Ho	Het	0.169158	4.33128	0.399611	0.54709	0.216984	3.61825	0.411185	0.552107	-0.636193	-0.688481	0.0522873	1	0
AP5B1	Ho-W	Ho	W	0.196431	4.33128	0.342188	0.479655	0.408715	3.61825	0.1243	0.225485	-0.636193	-0.843996	0.207802	0.999712	0.000125244
AP5M1	Het-W	Het	W	0.0379595	6.16366	0.813622	0.999706	0.00579027	5.52985	0.974277	0.9999	-0.557505	-0.518131	-0.0393744	1	0
AP5M1	Ho-Het	Ho	Het	0.372147	6.16366	0.0186436	0.0550579	0.136717	5.52985	0.445945	0.58492	-0.7917	-0.557505	-0.234195	1	0
AP5M1	Ho-W	Ho	W	0.410107	6.16366	0.0108417	0.0340129	0.142507	5.52985	0.427691	0.563039	-0.7917	-0.518131	-0.273569	0.999712	-0.000125244
AP5S1	Het-W	Het	W	0.0525273	3.85764	0.811851	0.999706	-0.1748	4.21615	0.419469	0.9999	0.209536	0.487473	-0.277937	1	0
AP5S1	Ho-Het	Ho	Het	-0.277697	3.85764	0.200224	0.334681	-0.0481001	4.21615	0.824912	0.885784	0.438567	0.209536	0.22903	1	0
AP5S1	Ho-W	Ho	W	-0.22517	3.85764	0.311804	0.448188	-0.2229	4.21615	0.304819	0.441826	0.438567	0.487473	-0.0489068	0.999712	-0.000125244
AP5Z1	Het-W	Het	W	-0.133673	5.23857	0.457711	0.999706	0.170781	5.98518	0.316964	0.9999	0.768412	0.446637	0.321776	1	0
AP5Z1	Ho-Het	Ho	Het	0.361841	5.23857	0.0393692	0.0984799	0.544027	5.98518	0.00137149	0.0062507	0.94905	0.768412	0.180638	1	0
AP5Z1	Ho-W	Ho	W	0.228168	5.23857	0.20391	0.328381	0.714808	5.98518	2.83349e-05	0.000223715	0.94905	0.446637	0.502414	0.999712	0.000125244
APAF1	Het-W	Het	W	0.0686486	6.0367	0.759853	0.999706	0.0913979	5.08619	0.714387	0.9999	-0.917837	-0.92315	0.0053136	1	0
APAF1	Ho-Het	Ho	Het	-0.909667	6.0367	5.72478e-05	0.000508956	-1.07142	5.08619	2.56981e-05	0.000224731	-1.07413	-0.917837	-0.156297	1	0
APAF1	Ho-W	Ho	W	-0.841018	6.0367	0.000214303	0.00142795	-0.980025	5.08619	0.00011845	0.000766057	-1.07413	-0.92315	-0.150984	0.999712	-0.000125244
APBA1	Het-W	Het	W	-0.357822	6.35496	0.234362	0.999706	-0.146499	6.74227	0.57696	0.9999	0.452415	0.227493	0.224922	1	0
APBA1	Ho-Het	Ho	Het	-0.852437	6.35496	0.00472831	0.01874	-0.7842	6.74227	0.00305424	0.0121608	0.523097	0.452415	0.0706816	1	0
APBA1	Ho-W	Ho	W	-1.21026	6.35496	7.34205e-05	0.000581149	-0.930699	6.74227	0.000452652	0.00237679	0.523097	0.227493	0.295604	0.999712	0.000125244
APBA2	Het-W	Het	W	0.201116	7.54956	0.432532	0.999706	0.0568613	7.57332	0.835827	0.9999	-0.0346484	0.112642	-0.14729	1	0
APBA2	Ho-Het	Ho	Het	-0.688002	7.54956	0.00741664	0.0266305	-0.663983	7.57332	0.0160516	0.0459833	-0.00972754	-0.0346484	0.0249209	1	0
APBA2	Ho-W	Ho	W	-0.486885	7.54956	0.0581576	0.127795	-0.607122	7.57332	0.0276278	0.0698498	-0.00972754	0.112642	-0.122369	0.999712	-0.000125244
APBA3	Het-W	Het	W	-0.0843731	2.55191	0.775297	0.999706	0.0183761	3.10465	0.949477	0.9999	0.842018	0.567052	0.274966	1	0
APBA3	Ho-Het	Ho	Het	0.746913	2.55191	0.00656397	0.0241635	0.163936	3.10465	0.570515	0.693444	0.258483	0.842018	-0.583535	1	0
APBA3	Ho-W	Ho	W	0.66254	2.55191	0.0224608	0.0609037	0.182312	3.10465	0.529465	0.656096	0.258483	0.567052	-0.308569	0.999712	-0.000125244
APBB1	Het-W	Het	W	0.039767	7.58464	0.849424	0.999706	-0.0410782	7.78901	0.827135	0.9999	0.213063	0.29752	-0.0844567	1	0
APBB1	Ho-Het	Ho	Het	-0.40717	7.58464	0.0517503	0.12114	-0.556267	7.78901	0.00323663	0.0127153	0.064518	0.213063	-0.148545	1	0
APBB1	Ho-W	Ho	W	-0.367403	7.58464	0.0801271	0.163418	-0.597345	7.78901	0.00157937	0.0067994	0.064518	0.29752	-0.233002	0.999712	-0.000125244
APBB2	Het-W	Het	W	-0.0788365	6.71967	0.705617	0.999706	-0.0327915	6.10356	0.850997	0.9999	-0.62116	-0.672186	0.0510266	1	0
APBB2	Ho-Het	Ho	Het	-0.81772	6.71967	9.36834e-05	0.000768426	-0.730223	6.10356	3.53833e-05	0.000293279	-0.531141	-0.62116	0.0900193	1	0
APBB2	Ho-W	Ho	W	-0.896556	6.71967	2.13006e-05	0.000205258	-0.763014	6.10356	1.58095e-05	0.000137538	-0.531141	-0.672186	0.141046	0.999712	0.000125244
APBB3	Het-W	Het	W	-0.0826817	4.4965	0.722201	0.999706	0.0558224	5.86854	0.799818	0.9999	1.34942	1.20238	0.147039	1	0
APBB3	Ho-Het	Ho	Het	0.443643	4.4965	0.0502127	0.118351	0.61916	5.86854	0.00490145	0.0177365	1.52767	1.34942	0.178251	1	0
APBB3	Ho-W	Ho	W	0.360962	4.4965	0.119571	0.220804	0.674983	5.86854	0.00220392	0.00896766	1.52767	1.20238	0.325291	0.999712	0.000125244
APC2	Het-W	Het	W	-0.106564	7.71571	0.73012	0.999706	0.137183	8.90502	0.62652	0.9999	1.25625	1.00774	0.248502	1	0
APC2	Ho-Het	Ho	Het	-0.607217	7.71571	0.049758	0.117514	-0.523511	8.90502	0.0640211	0.137196	1.34043	1.25625	0.0841798	1	0
APC2	Ho-W	Ho	W	-0.71378	7.71571	0.0215501	0.0590376	-0.386328	8.90502	0.171237	0.288957	1.34043	1.00774	0.332682	0.999712	0.000125244
APCDD1	Het-W	Het	W	-0.654764	3.82234	0.0746186	0.999706	-0.517476	4.92104	0.0652138	0.9999	1.22082	1.01376	0.20706	1	0
APCDD1	Ho-Het	Ho	Het	-0.0501231	3.82234	0.889415	0.93403	-0.434298	4.92104	0.124056	0.226986	0.833078	1.22082	-0.38774	1	0
APCDD1	Ho-W	Ho	W	-0.704887	3.82234	0.0554943	0.123594	-0.951774	4.92104	0.000779804	0.00376557	0.833078	1.01376	-0.18068	0.999712	-0.000125244
APC	Het-W	Het	W	0.0954859	8.69627	0.647914	0.999706	-0.031438	7.59583	0.891986	0.9999	-1.1408	-1.01291	-0.127883	1	0
APC	Ho-Het	Ho	Het	-0.321837	8.69627	0.123564	0.234072	-0.340808	7.59583	0.141708	0.251727	-1.15927	-1.1408	-0.0184795	1	0
APC	Ho-W	Ho	W	-0.226351	8.69627	0.279404	0.413813	-0.372246	7.59583	0.108625	0.203117	-1.15927	-1.01291	-0.146362	0.999712	-0.000125244
APEH	Het-W	Het	W	-0.0204326	6.20317	0.916534	0.999706	-0.0400512	6.44517	0.829	0.9999	0.213799	0.236253	-0.0224541	1	0
APEH	Ho-Het	Ho	Het	0.360925	6.20317	0.0612457	0.137372	0.425024	6.44517	0.0218686	0.0587567	0.27516	0.213799	0.061361	1	0
APEH	Ho-W	Ho	W	0.340492	6.20317	0.08077	0.164351	0.384973	6.44517	0.0378068	0.0894711	0.27516	0.236253	0.0389068	0.999712	0.000125244
APEX2	Het-W	Het	W	-0.294323	2.55611	0.368571	0.999706	0.0455253	3.76229	0.860065	0.9999	1.34622	0.892759	0.453464	0.933904	0.0296979
APEX2	Ho-Het	Ho	Het	0.58416	2.55611	0.0612299	0.13736	0.538385	3.76229	0.0356107	0.0868357	1.30423	1.34622	-0.041992	1	0
APEX2	Ho-W	Ho	W	0.289837	2.55611	0.37051	0.50915	0.58391	3.76229	0.0231542	0.0606542	1.30423	0.892759	0.411472	0.999712	0.000125244
APH1A	Het-W	Het	W	-0.0127698	6.91975	0.944909	0.999706	-0.0297437	6.21077	0.874982	0.9999	-0.599437	-0.581533	-0.0179042	1	0
APH1A	Ho-Het	Ho	Het	0.503702	6.91975	0.00603763	0.0226433	0.211619	6.21077	0.26265	0.399906	-0.89381	-0.599437	-0.294373	1	0
APH1A	Ho-W	Ho	W	0.490932	6.91975	0.00795568	0.0266924	0.181876	6.21077	0.3358	0.474337	-0.89381	-0.581533	-0.312277	0.999712	-0.000125244
APH1B	Het-W	Het	W	0.0751482	5.09165	0.71683	0.999706	-0.0991111	3.35873	0.744677	0.9999	-1.85036	-1.65353	-0.196828	1	0
APH1B	Ho-Het	Ho	Het	0.195436	5.09165	0.336631	0.485032	0.333648	3.35873	0.271331	0.408854	-1.71809	-1.85036	0.132276	1	0
APH1B	Ho-W	Ho	W	0.270584	5.09165	0.191776	0.313508	0.234537	3.35873	0.439366	0.573546	-1.71809	-1.65353	-0.0645525	0.999712	-0.000125244
API5	Het-W	Het	W	0.0456894	6.50471	0.797318	0.999706	0.0138359	6.6759	0.935281	0.9999	0.204898	0.236902	-0.0320047	1	0
API5	Ho-Het	Ho	Het	0.224893	6.50471	0.200759	0.335244	0.106424	6.6759	0.532054	0.659731	0.0869096	0.204898	-0.117988	1	0
API5	Ho-W	Ho	W	0.270582	6.50471	0.128392	0.233243	0.12026	6.6759	0.4805	0.611751	0.0869096	0.236902	-0.149993	0.999712	-0.000125244
APIP	Het-W	Het	W	0.0229628	4.28257	0.916483	0.999706	0.245438	3.53097	0.390403	0.9999	-0.469125	-0.734481	0.265355	1	0
APIP	Ho-Het	Ho	Het	0.640329	4.28257	0.00233213	0.0106289	0.10265	3.53097	0.71769	0.808086	-1.0111	-0.469125	-0.541978	1	0
APIP	Ho-W	Ho	W	0.663291	4.28257	0.00236077	0.0100898	0.348088	3.53097	0.223432	0.352836	-1.0111	-0.734481	-0.276623	0.999712	-0.000125244
APLF	Het-W	Het	W	0.130129	4.64646	0.555997	0.999706	0.152496	3.59444	0.543561	0.9999	-0.906747	-0.909272	0.00252567	1	0
APLF	Ho-Het	Ho	Het	0.0514263	4.64646	0.81211	0.880267	-0.413223	3.59444	0.102373	0.19724	-1.3711	-0.906747	-0.464358	1	0
APLF	Ho-W	Ho	W	0.181555	4.64646	0.412262	0.548994	-0.260727	3.59444	0.305037	0.442044	-1.3711	-0.909272	-0.461832	0.999712	-0.000125244
APLN	Het-W	Het	W	0.027702	0.955507	0.955068	0.999706	-0.197673	0.960304	0.786505	0.9999	0.233619	0.588588	-0.35497	0.874419	-0.0582805
APLN	Ho-Het	Ho	Het	1.16364	0.955507	0.00946674	0.0324132	0.580152	0.960304	0.424436	0.564757	-0.361548	0.233619	-0.595166	0.878245	-0.0563845
APLN	Ho-W	Ho	W	1.19134	0.955507	0.0114316	0.0354387	0.382479	0.960304	0.597711	0.712292	-0.361548	0.588588	-0.950136	0.237643	-0.624074
APLNR	Het-W	Het	W	0.534253	2.27725	0.396392	0.999706	0.966099	3.38069	0.12497	0.9999	1.24105	0.703457	0.537597	0.837245	0.0771474
APLNR	Ho-Het	Ho	Het	-2.91254	2.27725	1.44818e-05	0.000162889	-3.0421	3.38069	7.80074e-06	8.15246e-05	1.09838	1.24105	-0.142678	1	0
APLNR	Ho-W	Ho	W	-2.37829	2.27725	0.000441018	0.00258789	-2.076	3.38069	0.00162944	0.00697792	1.09838	0.703457	0.394919	0.999712	0.000125244
APLP1	Het-W	Het	W	-0.361768	7.61058	0.150428	0.999706	-0.083131	9.50186	0.671396	0.9999	2.05713	1.77009	0.287042	1	0
APLP1	Ho-Het	Ho	Het	-0.573397	7.61058	0.0226236	0.0639351	-0.806746	9.50186	4.33934e-05	0.000349192	1.82408	2.05713	-0.233055	1	0
APLP1	Ho-W	Ho	W	-0.935164	7.61058	0.000226422	0.00149847	-0.889877	9.50186	6.67577e-06	6.46653e-05	1.82408	1.77009	0.0539875	0.999712	0.000125244
APLP2	Het-W	Het	W	-0.104057	8.99197	0.61977	0.999706	-0.111739	9.87568	0.606776	0.9999	0.952845	0.961422	-0.00857753	1	0
APLP2	Ho-Het	Ho	Het	-0.198011	8.99197	0.344768	0.492797	-0.457389	9.87568	0.0355367	0.0867043	0.693282	0.952845	-0.259563	1	0
APLP2	Ho-W	Ho	W	-0.302067	8.99197	0.150199	0.262231	-0.569128	9.87568	0.00897903	0.0282883	0.693282	0.961422	-0.268141	0.999712	-0.000125244
APMAP	Het-W	Het	W	-0.0783837	6.98949	0.651932	0.999706	-0.112484	7.54237	0.562429	0.9999	0.582406	0.618406	-0.036	1	0
APMAP	Ho-Het	Ho	Het	-0.410127	6.98949	0.0179374	0.0534498	-0.57727	7.54237	0.003094	0.0122814	0.414473	0.582406	-0.167933	1	0
APMAP	Ho-W	Ho	W	-0.488511	6.98949	0.00513315	0.0187897	-0.689754	7.54237	0.000415058	0.00221523	0.414473	0.618406	-0.203933	0.999712	-0.000125244
APOA1BP	Het-W	Het	W	0.134278	5.09161	0.563288	0.999706	-0.0532092	5.99596	0.818616	0.9999	0.827907	1.02594	-0.198035	1	0
APOA1BP	Ho-Het	Ho	Het	-0.267628	5.09161	0.244171	0.387071	-0.209949	5.99596	0.366416	0.507142	0.881617	0.827907	0.0537099	1	0
APOA1BP	Ho-W	Ho	W	-0.13335	5.09161	0.567448	0.686553	-0.263158	5.99596	0.257658	0.391616	0.881617	1.02594	-0.144325	0.999712	-0.000125244
APOBEC3A_B	Het-W	Het	W	-0.159215	0.718005	0.69376	0.999706	-0.402962	1.26855	0.415442	0.9999	0.155875	0.437919	-0.282044	1	0
APOBEC3A_B	Ho-Het	Ho	Het	0.279462	0.718005	0.467028	0.611338	1.13304	1.26855	0.0204723	0.0559489	1.02552	0.155875	0.869641	0.71037	0.148516
APOBEC3A_B	Ho-W	Ho	W	0.120247	0.718005	0.764086	0.839285	0.730081	1.26855	0.130135	0.233373	1.02552	0.437919	0.587597	0.999712	0.000125244
APOBEC3D	Het-W	Het	W	-0.124594	2.76559	0.645511	0.999706	0.212809	4.00743	0.433769	0.9999	1.25477	0.847502	0.407265	0.943777	0.0251306
APOBEC3D	Ho-Het	Ho	Het	0.486339	2.76559	0.0586876	0.133269	0.732102	4.00743	0.00658166	0.0224638	1.49164	1.25477	0.236876	1	0
APOBEC3D	Ho-W	Ho	W	0.361745	2.76559	0.177515	0.296659	0.94491	4.00743	0.000496873	0.00256642	1.49164	0.847502	0.644141	0.947169	0.0235726
APOBEC3G	Het-W	Het	W	-0.0458988	3.65587	0.852856	0.999706	0.00474935	3.0935	0.986425	0.9999	-0.552438	-0.638109	0.085671	1	0
APOBEC3G	Ho-Het	Ho	Het	0.323836	3.65587	0.174395	0.303397	0.34566	3.0935	0.211806	0.341013	-0.535521	-0.552438	0.0169172	1	0
APOBEC3G	Ho-W	Ho	W	0.277937	3.65587	0.259946	0.392694	0.350409	3.0935	0.206811	0.333096	-0.535521	-0.638109	0.102588	0.999712	0.000125244
APOC1P1	Het-W	Het	W	0.715655	0.16514	0.170936	0.999706	0.609513	2.18277	0.237772	0.9999	1.31356	0.779221	0.534343	1	0
APOC1P1	Ho-Het	Ho	Het	0.763567	0.16514	0.0771075	0.163512	2.26657	2.18277	6.64262e-06	7.06731e-05	2.80486	1.31356	1.49129	0.000494902	3.30548
APOC1P1	Ho-W	Ho	W	1.47922	0.16514	0.00322897	0.0129558	2.87608	2.18277	3.39196e-08	6.34404e-07	2.80486	0.779221	2.02564	0.00336714	2.47274
APOE	Het-W	Het	W	-0.138836	6.20559	0.682561	0.999706	0.123251	9.0639	0.736502	0.9999	3.48185	3.19035	0.291494	1	0
APOE	Ho-Het	Ho	Het	3.39348	6.20559	5.19978e-21	2.10916e-18	2.66318	9.0639	7.711e-12	5.08065e-10	2.75251	3.48185	-0.729334	1	0
APOE	Ho-W	Ho	W	3.25465	6.20559	2.98031e-19	7.7369e-17	2.78643	9.0639	1.04704e-12	6.35073e-11	2.75251	3.19035	-0.437839	0.999712	-0.000125244
APOL1	Het-W	Het	W	-0.10095	1.98421	0.73971	0.999706	-0.0375504	1.13241	0.937179	0.9999	-1.03497	-1.07304	0.0380706	1	0
APOL1	Ho-Het	Ho	Het	0.10074	1.98421	0.730491	0.824293	0.467085	1.13241	0.320364	0.460349	-0.645816	-1.03497	0.389151	1	0
APOL1	Ho-W	Ho	W	-0.000209745	1.98421	0.999444	0.999674	0.429535	1.13241	0.363115	0.500768	-0.645816	-1.07304	0.427222	0.999712	0.000125244
APOL2	Het-W	Het	W	0.0816848	5.39226	0.766476	0.999706	0.0642097	5.76889	0.811796	0.9999	0.464495	0.486232	-0.0217369	1	0
APOL2	Ho-Het	Ho	Het	1.78414	5.39226	9.27185e-11	5.3968e-09	1.65922	5.76889	1.43928e-09	4.87775e-08	0.335602	0.464495	-0.128893	1	0
APOL2	Ho-W	Ho	W	1.86582	5.39226	2.82324e-11	1.50187e-09	1.72343	5.76889	3.60184e-10	1.16009e-08	0.335602	0.486232	-0.15063	0.999712	-0.000125244
APOL4	Het-W	Het	W	-0.064037	4.64366	0.747799	0.999706	0.11829	3.10671	0.736955	0.9999	-2.14884	-2.35239	0.20355	1	0
APOL4	Ho-Het	Ho	Het	0.778737	4.64366	5.22277e-05	0.000471102	1.94776	3.10671	2.23062e-08	5.30625e-07	-0.996345	-2.14884	1.1525	0.393381	0.405186
APOL4	Ho-W	Ho	W	0.7147	4.64366	0.000306179	0.00192829	2.06605	3.10671	3.76983e-09	9.50727e-08	-0.996345	-2.35239	1.35605	0.45954	0.337676
APOL6	Het-W	Het	W	-0.0743718	4.29392	0.723867	0.999706	0.109552	2.29444	0.772689	0.9999	-2.23203	-2.41081	0.178782	1	0
APOL6	Ho-Het	Ho	Het	0.432711	4.29392	0.034056	0.0878061	1.00276	2.29444	0.00697805	0.0235321	-1.67301	-2.23203	0.559015	1	0
APOL6	Ho-W	Ho	W	0.358339	4.29392	0.0876198	0.175213	1.11232	2.29444	0.00297601	0.011405	-1.67301	-2.41081	0.737797	0.999712	0.000125244
APOLD1	Het-W	Het	W	0.0201241	4.26606	0.934505	0.999706	0.0650221	2.05881	0.86962	0.9999	-2.11946	-2.12515	0.00569714	1	0
APOLD1	Ho-Het	Ho	Het	0.273696	4.26606	0.253409	0.397877	-0.00394964	2.05881	0.992059	0.995665	-2.39927	-2.11946	-0.27981	1	0
APOLD1	Ho-W	Ho	W	0.29382	4.26606	0.229262	0.358489	0.0610725	2.05881	0.877812	0.922912	-2.39927	-2.12515	-0.274113	0.999712	-0.000125244
APOO	Het-W	Het	W	0.069855	3.57226	0.76528	0.999706	-0.0106274	4.77296	0.960296	0.9999	1.14634	1.25687	-0.110524	1	0
APOO	Ho-Het	Ho	Het	-0.254664	3.57226	0.266053	0.411135	-0.148518	4.77296	0.487851	0.623124	1.25438	1.14634	0.108033	1	0
APOO	Ho-W	Ho	W	-0.184809	3.57226	0.433967	0.568576	-0.159146	4.77296	0.457889	0.590561	1.25438	1.25687	-0.00249143	0.999712	-0.000125244
APOOL	Het-W	Het	W	-0.408511	4.96565	0.121491	0.999706	-0.148269	4.92551	0.450307	0.9999	0.109954	-0.198595	0.30855	1	0
APOOL	Ho-Het	Ho	Het	-0.0127171	4.96565	0.960916	0.977642	-0.215546	4.92551	0.275156	0.413085	-0.0932591	0.109954	-0.203214	1	0
APOOL	Ho-W	Ho	W	-0.421228	4.96565	0.110772	0.208864	-0.363814	4.92551	0.0655104	0.138017	-0.0932591	-0.198595	0.105336	0.999712	0.000125244
APPBP2	Het-W	Het	W	0.100614	7.45132	0.668287	0.999706	-0.140748	6.24463	0.390426	0.9999	-1.28942	-1.03858	-0.250838	1	0
APPBP2	Ho-Het	Ho	Het	0.0691107	7.45132	0.767996	0.850707	0.0731178	6.24463	0.655692	0.762077	-1.28524	-1.28942	0.00417456	1	0
APPBP2	Ho-W	Ho	W	0.169725	7.45132	0.469933	0.602085	-0.0676297	6.24463	0.679972	0.77879	-1.28524	-1.03858	-0.246663	0.999712	-0.000125244
APP	Het-W	Het	W	-0.177674	9.80715	0.423645	0.999706	-0.0497829	11.6982	0.832159	0.9999	2.04709	1.91784	0.129256	1	0
APP	Ho-Het	Ho	Het	-0.290029	9.80715	0.191448	0.324032	-0.709691	11.6982	0.00264626	0.0107613	1.6274	2.04709	-0.419694	1	0
APP	Ho-W	Ho	W	-0.467703	9.80715	0.0355578	0.0871401	-0.759474	11.6982	0.00130596	0.00581722	1.6274	1.91784	-0.290439	0.999712	-0.000125244
APPL1	Het-W	Het	W	-0.0254211	6.72544	0.895957	0.999706	-0.190393	5.36826	0.359134	0.9999	-1.37146	-1.19163	-0.179821	1	0
APPL1	Ho-Het	Ho	Het	0.0553394	6.72544	0.774715	0.855467	-0.0977595	5.36826	0.638589	0.749176	-1.52449	-1.37146	-0.15303	1	0
APPL1	Ho-W	Ho	W	0.0299183	6.72544	0.877746	0.9217	-0.288152	5.36826	0.166288	0.282885	-1.52449	-1.19163	-0.33285	0.999712	-0.000125244
APPL2	Het-W	Het	W	0.0307146	5.87888	0.877407	0.999706	-0.0582785	6.28393	0.785191	0.9999	0.314428	0.397602	-0.0831742	1	0
APPL2	Ho-Het	Ho	Het	0.091733	5.87888	0.640431	0.754785	0.275319	6.28393	0.197775	0.323355	0.495643	0.314428	0.181215	1	0
APPL2	Ho-W	Ho	W	0.122448	5.87888	0.538846	0.662081	0.21704	6.28393	0.309846	0.447015	0.495643	0.397602	0.098041	0.999712	0.000125244
APRT	Het-W	Het	W	-0.209705	3.22202	0.520232	0.999706	-0.0211285	5.43083	0.936958	0.9999	2.21512	2.01026	0.204865	1	0
APRT	Ho-Het	Ho	Het	0.695028	3.22202	0.0280533	0.0754365	0.846253	5.43083	0.00157602	0.00700095	2.36269	2.21512	0.147568	1	0
APRT	Ho-W	Ho	W	0.485322	3.22202	0.134213	0.240919	0.825124	5.43083	0.00205737	0.00846425	2.36269	2.01026	0.352433	0.999712	0.000125244
APTX	Het-W	Het	W	0.175578	4.82012	0.346661	0.999706	0.0349783	5.16873	0.856724	0.9999	0.44024	0.604389	-0.164148	1	0
APTX	Ho-Het	Ho	Het	0.19196	4.82012	0.289304	0.436191	-0.200223	5.16873	0.302653	0.442461	0.0474579	0.44024	-0.392782	1	0
APTX	Ho-W	Ho	W	0.367538	4.82012	0.0488917	0.112103	-0.165245	5.16873	0.395665	0.53313	0.0474579	0.604389	-0.556931	0.999712	-0.000125244
AQP11	Het-W	Het	W	-0.0470625	3.22957	0.848184	0.999706	-0.177736	3.40428	0.602356	0.9999	0.222668	0.318214	-0.0955456	1	0
AQP11	Ho-Het	Ho	Het	-0.245457	3.22957	0.305671	0.453494	-0.617457	3.40428	0.0742838	0.154297	-0.145506	0.222668	-0.368174	1	0
AQP11	Ho-W	Ho	W	-0.292519	3.22957	0.238812	0.369725	-0.795193	3.40428	0.0216304	0.057439	-0.145506	0.318214	-0.463719	0.999712	-0.000125244
AQP4	Het-W	Het	W	0.203816	5.48399	0.662783	0.999706	-0.0805049	4.14995	0.8975	0.9999	-1.29149	-1.00745	-0.284041	0.864401	-0.063285
AQP4	Ho-Het	Ho	Het	1.88025	5.48399	8.28188e-05	0.000691755	1.76111	4.14995	0.00594025	0.0206382	-1.41776	-1.29149	-0.126271	1	0
AQP4	Ho-W	Ho	W	2.08407	5.48399	1.64563e-05	0.000165199	1.68061	4.14995	0.00846276	0.0269827	-1.41776	-1.00745	-0.410312	0.999712	-0.000125244
AQR	Het-W	Het	W	0.150541	6.30707	0.433784	0.999706	0.121733	5.95872	0.515895	0.9999	-0.328967	-0.278768	-0.0501981	1	0
AQR	Ho-Het	Ho	Het	-0.0159384	6.30707	0.933389	0.960472	-0.110359	5.95872	0.555908	0.680276	-0.422333	-0.328967	-0.0933665	1	0
AQR	Ho-W	Ho	W	0.134602	6.30707	0.484381	0.615252	0.0113737	5.95872	0.951686	0.969462	-0.422333	-0.278768	-0.143565	0.999712	-0.000125244
ARAF	Het-W	Het	W	-0.106271	3.88231	0.669484	0.999706	0.0440535	4.44439	0.838751	0.9999	0.618743	0.378616	0.240127	1	0
ARAF	Ho-Het	Ho	Het	-0.091781	3.88231	0.704088	0.805102	-0.0939216	4.44439	0.664683	0.768274	0.607313	0.618743	-0.0114303	1	0
ARAF	Ho-W	Ho	W	-0.198052	3.88231	0.428563	0.563525	-0.0498681	4.44439	0.818344	0.879386	0.607313	0.378616	0.228697	0.999712	0.000125244
ARAP1	Het-W	Het	W	-0.145223	4.89479	0.610811	0.999706	-0.0563899	5.33528	0.796221	0.9999	0.43452	0.292197	0.142323	1	0
ARAP1	Ho-Het	Ho	Het	0.52282	4.89479	0.0616253	0.138056	0.616334	5.33528	0.00471522	0.0172162	0.522102	0.43452	0.0875814	1	0
ARAP1	Ho-W	Ho	W	0.377597	4.89479	0.185267	0.305418	0.559945	5.33528	0.010201	0.0314065	0.522102	0.292197	0.229904	0.999712	0.000125244
ARAP2	Het-W	Het	W	-0.0877572	5.21212	0.773586	0.999706	-0.157477	3.27023	0.80599	0.9999	-1.82011	-1.73835	-0.0817596	1	0
ARAP2	Ho-Het	Ho	Het	-0.158302	5.21212	0.602416	0.725628	-0.755245	3.27023	0.243098	0.377849	-2.42184	-1.82011	-0.601734	0.868037	-0.061462
ARAP2	Ho-W	Ho	W	-0.246059	5.21212	0.420979	0.556674	-0.912722	3.27023	0.159047	0.273626	-2.42184	-1.73835	-0.683494	0.520267	-0.283774
ARAP3	Het-W	Het	W	-0.0662932	3.03051	0.846701	0.999706	0.182891	3.53798	0.583962	0.9999	0.417545	0.129481	0.288065	1	0
ARAP3	Ho-Het	Ho	Het	0.42082	3.03051	0.203955	0.339272	0.817961	3.53798	0.0136762	0.0404921	0.816655	0.417545	0.39911	1	0
ARAP3	Ho-W	Ho	W	0.354527	3.03051	0.299512	0.435496	1.00085	3.53798	0.00274012	0.0106491	0.816655	0.129481	0.687175	0.891349	0.0499524
ARC	Het-W	Het	W	0.0590486	2.14358	0.903956	0.999706	0.251905	4.39264	0.474672	0.9999	2.1261	1.56647	0.559631	1	0
ARC	Ho-Het	Ho	Het	1.82927	2.14358	6.3027e-05	0.000552018	2.14748	4.39264	2.15895e-09	6.93642e-08	2.44497	2.1261	0.318875	1	0
ARC	Ho-W	Ho	W	1.88832	2.14358	0.000129502	0.000935081	2.39938	4.39264	3.86943e-11	1.59445e-09	2.44497	1.56647	0.878505	0.917609	0.0373422
ARCN1	Het-W	Het	W	0.064171	7.08547	0.746001	0.999706	0.0527668	7.72686	0.780568	0.9999	0.707643	0.713359	-0.00571579	1	0
ARCN1	Ho-Het	Ho	Het	0.77691	7.08547	8.10067e-05	0.000681885	0.631558	7.72686	0.000880258	0.00432302	0.561661	0.707643	-0.145983	1	0
ARCN1	Ho-W	Ho	W	0.841081	7.08547	2.38153e-05	0.000225144	0.684325	7.72686	0.000317691	0.00176741	0.561661	0.713359	-0.151699	0.999712	-0.000125244
ARF1	Het-W	Het	W	-0.198908	7.90609	0.388719	0.999706	0.0637971	9.03869	0.7339	0.9999	1.40043	1.13032	0.270105	1	0
ARF1	Ho-Het	Ho	Het	0.674201	7.90609	0.00346523	0.0145987	0.207588	9.03869	0.268747	0.406803	0.93379	1.40043	-0.466637	1	0
ARF1	Ho-W	Ho	W	0.475294	7.90609	0.0396613	0.0950348	0.271385	9.03869	0.148411	0.259096	0.93379	1.13032	-0.196532	0.999712	-0.000125244
ARF3	Het-W	Het	W	-0.401515	6.65256	0.0943674	0.999706	-0.0649355	8.08699	0.727998	0.9999	1.60352	1.24753	0.355987	1	0
ARF3	Ho-Het	Ho	Het	-0.443789	6.65256	0.0632624	0.140583	-0.592906	8.08699	0.00157256	0.00699033	1.45444	1.60352	-0.149083	1	0
ARF3	Ho-W	Ho	W	-0.845303	6.65256	0.000469015	0.00273364	-0.657842	8.08699	0.000458053	0.00239546	1.45444	1.24753	0.206905	0.999712	0.000125244
ARF4	Het-W	Het	W	-0.0534894	7.23506	0.867979	0.999706	0.0503271	7.81229	0.858124	0.9999	0.889507	0.776413	0.113095	1	0
ARF4	Ho-Het	Ho	Het	1.79347	7.23506	5.05657e-08	1.22911e-06	1.30922	7.81229	4.62971e-06	5.18049e-05	0.404826	0.889507	-0.484681	1	0
ARF4	Ho-W	Ho	W	1.73998	7.23506	1.35555e-07	2.60282e-06	1.35954	7.81229	2.03148e-06	2.28895e-05	0.404826	0.776413	-0.371586	0.999712	-0.000125244
ARF5	Het-W	Het	W	-0.0895129	5.80238	0.619178	0.999706	0.111855	7.17411	0.577793	0.9999	1.54506	1.33171	0.213353	1	0
ARF5	Ho-Het	Ho	Het	-0.489049	5.80238	0.00623744	0.0232716	-0.89235	7.17411	1.10075e-05	0.00011016	1.14131	1.54506	-0.403753	1	0
ARF5	Ho-W	Ho	W	-0.578562	5.80238	0.00144604	0.00681046	-0.780495	7.17411	0.00011814	0.000764435	1.14131	1.33171	-0.190399	0.999712	-0.000125244
ARF6	Het-W	Het	W	-0.100525	6.15847	0.572682	0.999706	0.0114939	6.7279	0.942955	0.9999	0.622662	0.494118	0.128544	1	0
ARF6	Ho-Het	Ho	Het	0.345029	6.15847	0.0491803	0.116463	0.30838	6.7279	0.0546583	0.120945	0.584642	0.622662	-0.0380204	1	0
ARF6	Ho-W	Ho	W	0.244504	6.15847	0.169733	0.287054	0.319874	6.7279	0.0464066	0.105289	0.584642	0.494118	0.0905232	0.999712	0.000125244
ARFGAP1	Het-W	Het	W	-0.139816	5.98819	0.506813	0.999706	-0.0313557	6.48176	0.887184	0.9999	0.539319	0.402869	0.136451	1	0
ARFGAP1	Ho-Het	Ho	Het	1.40855	5.98819	1.52673e-11	1.0829e-09	1.38567	6.48176	5.91791e-10	2.26591e-08	0.516235	0.539319	-0.0230848	1	0
ARFGAP1	Ho-W	Ho	W	1.26873	5.98819	2.10727e-09	6.88978e-08	1.35432	6.48176	1.40808e-09	4.00633e-08	0.516235	0.402869	0.113366	0.999712	0.000125244
ARFGAP2	Het-W	Het	W	0.174272	6.58626	0.345586	0.999706	0.0501077	6.60406	0.741826	0.9999	0.0232488	0.162888	-0.139639	1	0
ARFGAP2	Ho-Het	Ho	Het	-0.33522	6.58626	0.06823	0.14902	-0.513912	6.60406	0.000784763	0.00392987	-0.155611	0.0232488	-0.17886	1	0
ARFGAP2	Ho-W	Ho	W	-0.160949	6.58626	0.384779	0.523058	-0.463804	6.60406	0.00245377	0.0097759	-0.155611	0.162888	-0.318499	0.999712	-0.000125244
ARFGAP3	Het-W	Het	W	0.0880509	6.05625	0.612867	0.999706	0.0880262	6.22749	0.61364	0.9999	0.204264	0.214493	-0.0102291	1	0
ARFGAP3	Ho-Het	Ho	Het	0.352788	6.05625	0.0393294	0.0983994	0.271845	6.22749	0.118271	0.219026	0.122289	0.204264	-0.0819754	1	0
ARFGAP3	Ho-W	Ho	W	0.440839	6.05625	0.011313	0.0351552	0.359871	6.22749	0.0390256	0.0917845	0.122289	0.214493	-0.0922045	0.999712	-0.000125244
ARFGEF1	Het-W	Het	W	0.120189	6.70802	0.495972	0.999706	-0.0359302	5.40311	0.888513	0.9999	-1.40143	-1.24624	-0.155191	1	0
ARFGEF1	Ho-Het	Ho	Het	-0.500796	6.70802	0.00436837	0.0175764	-0.367097	5.40311	0.153637	0.267035	-1.26664	-1.40143	0.134791	1	0
ARFGEF1	Ho-W	Ho	W	-0.380607	6.70802	0.0318084	0.0797668	-0.403027	5.40311	0.117525	0.216151	-1.26664	-1.24624	-0.0204	0.999712	-0.000125244
ARFGEF2	Het-W	Het	W	0.0432506	6.68339	0.810224	0.999706	0.150882	5.18296	0.417746	0.9999	-1.37357	-1.47208	0.0985173	1	0
ARFGEF2	Ho-Het	Ho	Het	0.31431	6.68339	0.078178	0.165246	0.0503363	5.18296	0.786348	0.858555	-1.63803	-1.37357	-0.264459	1	0
ARFGEF2	Ho-W	Ho	W	0.357561	6.68339	0.0471998	0.109091	0.201218	5.18296	0.280378	0.415127	-1.63803	-1.47208	-0.165942	0.999712	-0.000125244
ARFIP1	Het-W	Het	W	0.0791104	5.59988	0.698658	0.999706	-0.0129857	5.0784	0.948845	0.9999	-0.503207	-0.384946	-0.118261	1	0
ARFIP1	Ho-Het	Ho	Het	0.22757	5.59988	0.259351	0.403897	0.0940055	5.0784	0.642141	0.751503	-0.640247	-0.503207	-0.13704	1	0
ARFIP1	Ho-W	Ho	W	0.30668	5.59988	0.133607	0.240096	0.0810198	5.0784	0.689049	0.785514	-0.640247	-0.384946	-0.255301	0.999712	-0.000125244
ARFIP2	Het-W	Het	W	0.0207743	5.81892	0.91061	0.999706	-0.125111	6.29416	0.488064	0.9999	0.591383	0.743161	-0.151778	1	0
ARFIP2	Ho-Het	Ho	Het	0.525448	5.81892	0.00386232	0.0159152	0.107953	6.29416	0.549732	0.675137	0.17277	0.591383	-0.418613	1	0
ARFIP2	Ho-W	Ho	W	0.546222	5.81892	0.00314659	0.012688	-0.0171574	6.29416	0.924237	0.951605	0.17277	0.743161	-0.570391	0.999712	-0.000125244
ARFRP1	Het-W	Het	W	0.00694238	4.58796	0.971856	0.999706	-0.0806145	5.35815	0.682226	0.9999	0.776783	0.908924	-0.132141	1	0
ARFRP1	Ho-Het	Ho	Het	0.174244	4.58796	0.363972	0.511183	0.0812729	5.35815	0.679808	0.779329	0.681849	0.776783	-0.0949343	1	0
ARFRP1	Ho-W	Ho	W	0.181186	4.58796	0.356303	0.494104	0.000658385	5.35815	0.997332	0.998684	0.681849	0.908924	-0.227075	0.999712	-0.000125244
ARG2	Het-W	Het	W	-0.123356	5.47056	0.602674	0.999706	-0.0542238	5.82682	0.834287	0.9999	0.414603	0.35125	0.0633528	1	0
ARG2	Ho-Het	Ho	Het	-0.470809	5.47056	0.0461701	0.111215	-0.611058	5.82682	0.0191901	0.0530876	0.277543	0.414603	-0.137059	1	0
ARG2	Ho-W	Ho	W	-0.594165	5.47056	0.0127549	0.0388272	-0.665282	5.82682	0.0108597	0.0330115	0.277543	0.35125	-0.0737065	0.999712	-0.000125244
ARGFX	Het-W	Het	W	0.000686961	4.00285	0.997608	0.999706	-0.0569484	2.30153	0.891396	0.9999	-1.55249	-1.48578	-0.0667088	1	0
ARGFX	Ho-Het	Ho	Het	-0.0149568	4.00285	0.946487	0.968382	-0.806532	2.30153	0.0589665	0.128766	-2.3292	-1.55249	-0.77671	1	0
ARGFX	Ho-W	Ho	W	-0.0142699	4.00285	0.950352	0.968605	-0.86348	2.30153	0.0437115	0.100278	-2.3292	-1.48578	-0.843418	0.999712	-0.000125244
ARGLU1	Het-W	Het	W	-0.100822	6.13229	0.604541	0.999706	-0.1148	6.04982	0.530765	0.9999	-0.205881	-0.199427	-0.00645406	1	0
ARGLU1	Ho-Het	Ho	Het	-0.874391	6.13229	7.57781e-06	9.30557e-05	-0.392482	6.04982	0.0330354	0.0817695	0.277205	-0.205881	0.483085	1	0
ARGLU1	Ho-W	Ho	W	-0.975213	6.13229	7.94626e-07	1.17207e-05	-0.507282	6.04982	0.0059145	0.0200654	0.277205	-0.199427	0.476631	0.999712	0.000125244
AR	Het-W	Het	W	0.0549287	1.80672	0.867308	0.999706	0.239188	1.12266	0.678125	0.9999	-0.43478	-0.582851	0.148071	1	0
ARHGAP10	Het-W	Het	W	0.0450987	3.51803	0.881765	0.999706	-0.00247104	2.25801	0.99477	0.9999	-1.33731	-1.19465	-0.142658	1	0
ARHGAP10	Ho-Het	Ho	Het	1.45579	3.51803	6.59837e-07	1.16685e-05	1.56308	2.25801	2.12888e-05	0.000192295	-1.2341	-1.33731	0.103209	1	0
ARHGAP10	Ho-W	Ho	W	1.50089	3.51803	6.22105e-07	9.46651e-06	1.56061	2.25801	2.36391e-05	0.00019266	-1.2341	-1.19465	-0.0394486	0.999712	-0.000125244
ARHGAP11A	Het-W	Het	W	0.0496522	4.76295	0.875575	0.999706	0.0431014	3.25964	0.902126	0.9999	-1.38386	-1.36895	-0.0149085	1	0
ARHGAP11A	Ho-Het	Ho	Het	-0.882479	4.76295	0.00560311	0.0213907	-1.7425	3.25964	2.468e-06	3.02823e-05	-2.23579	-1.38386	-0.85193	1	0
ARHGAP11A	Ho-W	Ho	W	-0.832827	4.76295	0.00949989	0.0306432	-1.69939	3.25964	4.4078e-06	4.4838e-05	-2.23579	-1.36895	-0.866838	0.999712	-0.000125244
ARHGAP12	Het-W	Het	W	0.134999	7.75322	0.539214	0.999706	-0.100971	6.18228	0.647572	0.9999	-1.57574	-1.3323	-0.243444	1	0
ARHGAP12	Ho-Het	Ho	Het	0.222127	7.75322	0.311181	0.458939	0.0157169	6.18228	0.943296	0.963486	-1.78237	-1.57574	-0.206627	1	0
ARHGAP12	Ho-W	Ho	W	0.357126	7.75322	0.104655	0.200298	-0.0852543	6.18228	0.699657	0.793597	-1.78237	-1.3323	-0.450071	0.999712	-0.000125244
ARHGAP17	Het-W	Het	W	-0.385874	4.17628	0.263483	0.999706	0.0707456	5.28448	0.74373	0.9999	1.05559	0.524608	0.530986	1	0
ARHGAP17	Ho-Het	Ho	Het	-0.0814747	4.17628	0.809747	0.878586	0.450984	5.28448	0.0366556	0.0889993	1.58426	1.05559	0.528668	0.976347	0.010396
ARHGAP17	Ho-W	Ho	W	-0.467349	4.17628	0.17667	0.295586	0.52173	5.28448	0.0158199	0.0447759	1.58426	0.524608	1.05965	0.502941	0.298483
ARHGAP18	Het-W	Het	W	0.0340742	2.96511	0.903732	0.999706	0.548123	1.99831	0.118517	0.9999	-0.809527	-1.26182	0.452298	1	0
ARHGAP18	Ho-Het	Ho	Het	0.162878	2.96511	0.550238	0.682235	0.0741564	1.99831	0.828887	0.88822	-0.906199	-0.809527	-0.096672	1	0
ARHGAP18	Ho-W	Ho	W	0.196952	2.96511	0.484156	0.615109	0.622279	1.99831	0.0768279	0.155987	-0.906199	-1.26182	0.355626	0.999712	0.000125244
ARHGAP1	Het-W	Het	W	-0.238928	5.8646	0.355744	0.999706	0.0539131	7.44771	0.785111	0.9999	1.65602	1.32525	0.33077	1	0
ARHGAP1	Ho-Het	Ho	Het	0.891534	5.8646	0.000498398	0.00303861	0.916279	7.44771	4.07191e-06	4.64849e-05	1.67944	1.65602	0.023418	1	0
ARHGAP1	Ho-W	Ho	W	0.652605	5.8646	0.011682	0.0360342	0.970192	7.44771	1.10153e-06	1.34e-05	1.67944	1.32525	0.354188	0.999712	0.000125244
ARHGAP20	Het-W	Het	W	0.23813	5.24702	0.249899	0.999706	0.14981	3.78283	0.524939	0.9999	-1.33732	-1.22532	-0.112002	1	0
ARHGAP20	Ho-Het	Ho	Het	-0.506467	5.24702	0.0136253	0.0432306	-1.27564	3.78283	1.99071e-07	3.47304e-06	-2.10364	-1.33732	-0.76632	1	0
ARHGAP20	Ho-W	Ho	W	-0.268338	5.24702	0.197656	0.321098	-1.12583	3.78283	4.62268e-06	4.67672e-05	-2.10364	-1.22532	-0.878322	0.952603	-0.0210881
ARHGAP21	Het-W	Het	W	0.151329	8.84999	0.452406	0.999706	0.113461	7.47313	0.582026	0.9999	-1.38328	-1.3436	-0.0396818	1	0
ARHGAP21	Ho-Het	Ho	Het	-0.421069	8.84999	0.0365981	0.0930728	-0.450157	7.47313	0.029409	0.0744836	-1.41158	-1.38328	-0.0282971	1	0
ARHGAP21	Ho-W	Ho	W	-0.26974	8.84999	0.180872	0.300488	-0.336696	7.47313	0.103196	0.195545	-1.41158	-1.3436	-0.0679789	0.999712	-0.000125244
ARHGAP23	Het-W	Het	W	-0.324547	5.04541	0.364579	0.999706	0.0609307	5.87623	0.770346	0.9999	0.8811	0.463537	0.417563	1	0
ARHGAP23	Ho-Het	Ho	Het	-0.77737	5.04541	0.0295293	0.0785108	-0.466346	5.87623	0.0261989	0.0680396	1.19666	0.8811	0.315555	1	0
ARHGAP23	Ho-W	Ho	W	-1.10192	5.04541	0.00237741	0.0101442	-0.405416	5.87623	0.0534312	0.117788	1.19666	0.463537	0.733118	0.999712	0.000125244
ARHGAP24	Het-W	Het	W	-0.163231	3.69725	0.527295	0.999706	-0.24029	3.74077	0.425954	0.9999	-0.026323	0.0532145	-0.0795375	1	0
ARHGAP24	Ho-Het	Ho	Het	0.427251	3.69725	0.0883985	0.181553	0.541735	3.74077	0.072266	0.151024	0.087813	-0.026323	0.114136	1	0
ARHGAP24	Ho-W	Ho	W	0.26402	3.69725	0.304551	0.44065	0.301445	3.74077	0.315578	0.45307	0.087813	0.0532145	0.0345984	0.999712	0.000125244
ARHGAP26	Het-W	Het	W	-0.314024	4.94831	0.191846	0.999706	-0.0572979	4.80749	0.811077	0.9999	0.105166	-0.186784	0.29195	1	0
ARHGAP26	Ho-Het	Ho	Het	-0.0989384	4.94831	0.676222	0.783553	-0.680937	4.80749	0.00501843	0.0180641	-0.473244	0.105166	-0.578411	1	0
ARHGAP26	Ho-W	Ho	W	-0.412962	4.94831	0.0869006	0.1741	-0.738235	4.80749	0.00237896	0.00952172	-0.473244	-0.186784	-0.28646	0.999712	-0.000125244
ARHGAP27	Het-W	Het	W	-0.458102	2.11532	0.225892	0.999706	-0.15844	0.825323	0.761399	0.9999	-1.20748	-1.63925	0.431766	1	0
ARHGAP27	Ho-Het	Ho	Het	1.63439	2.11532	3.78976e-06	5.18347e-05	1.55795	0.825323	0.00184949	0.0079729	-1.29456	-1.20748	-0.0870753	1	0
ARHGAP27	Ho-W	Ho	W	1.17629	2.11532	0.00126518	0.0061094	1.39951	0.825323	0.00502789	0.0176023	-1.29456	-1.63925	0.344691	0.999712	0.000125244
ARHGAP28	Het-W	Het	W	0.12885	3.54775	0.656556	0.999706	0.241732	2.37467	0.518976	0.9999	-1.27937	-1.34846	0.0690916	1	0
ARHGAP28	Ho-Het	Ho	Het	-0.65544	3.54775	0.0230872	0.0650187	-0.246232	2.37467	0.511069	0.642923	-0.877304	-1.27937	0.402062	1	0
ARHGAP28	Ho-W	Ho	W	-0.52659	3.54775	0.0734375	0.152637	-0.00449992	2.37467	0.990523	0.994116	-0.877304	-1.34846	0.471154	0.999712	0.000125244
ARHGAP29	Het-W	Het	W	0.146685	5.84638	0.702312	0.999706	-0.022508	4.69045	0.949144	0.9999	-1.15428	-0.998052	-0.156226	1	0
ARHGAP29	Ho-Het	Ho	Het	1.24121	5.84638	0.00128891	0.00659181	1.18314	4.69045	0.000870929	0.00428369	-1.21965	-1.15428	-0.0653704	1	0
ARHGAP29	Ho-W	Ho	W	1.38789	5.84638	0.000369513	0.00224722	1.16063	4.69045	0.0010815	0.00496388	-1.21965	-0.998052	-0.221597	0.999712	-0.000125244
ARHGAP30	Het-W	Het	W	0.196138	1.5683	0.566654	0.999706	0.0956807	0.118283	0.875864	0.9999	-1.67342	-1.78719	0.113774	1	0
ARHGAP30	Ho-Het	Ho	Het	-0.191304	1.5683	0.555901	0.687265	0.0833736	0.118283	0.890795	0.930061	-1.41427	-1.67342	0.259148	1	0
ARHGAP30	Ho-W	Ho	W	0.00483443	1.5683	0.988317	0.993215	0.179054	0.118283	0.77021	0.844297	-1.41427	-1.78719	0.372921	0.999712	0.000125244
ARHGAP31	Het-W	Het	W	-0.351519	4.92363	0.297063	0.999706	-0.0193838	4.22026	0.951076	0.9999	-0.735119	-1.0967	0.361584	1	0
ARHGAP31	Ho-Het	Ho	Het	0.949208	4.92363	0.00452832	0.01813	1.19397	4.22026	0.00016259	0.00107197	-0.498945	-0.735119	0.236174	1	0
ARHGAP31	Ho-W	Ho	W	0.597689	4.92363	0.0758437	0.156685	1.17458	4.22026	0.000206408	0.00123237	-0.498945	-1.0967	0.597758	0.999712	0.000125244
ARHGAP32	Het-W	Het	W	-0.11416	6.08335	0.630741	0.999706	-0.118231	4.99449	0.569921	0.9999	-1.05925	-1.07093	0.0116791	1	0
ARHGAP32	Ho-Het	Ho	Het	-0.896769	6.08335	0.000166315	0.00124929	-1.10884	4.99449	2.14589e-07	3.67814e-06	-1.26658	-1.05925	-0.20733	1	0
ARHGAP32	Ho-W	Ho	W	-1.01093	6.08335	2.66746e-05	0.000249091	-1.22707	4.99449	1.02107e-08	2.25399e-07	-1.26658	-1.07093	-0.195651	0.999712	-0.000125244
ARHGAP33	Het-W	Het	W	-0.468663	4.80558	0.265351	0.999706	0.0141053	6.5881	0.95671	0.9999	1.95155	1.43898	0.512569	1	0
ARHGAP33	Ho-Het	Ho	Het	-0.758975	4.80558	0.0705848	0.152916	-0.794179	6.5881	0.0024361	0.0100415	1.92024	1.95155	-0.031312	1	0
ARHGAP33	Ho-W	Ho	W	-1.22764	4.80558	0.00401416	0.0154473	-0.780074	6.5881	0.0029122	0.0112234	1.92024	1.43898	0.481257	0.999712	0.000125244
ARHGAP35	Het-W	Het	W	0.0259708	8.23565	0.891601	0.999706	-0.00663165	6.70321	0.970522	0.9999	-1.47724	-1.44406	-0.0331723	1	0
ARHGAP35	Ho-Het	Ho	Het	-0.434866	8.23565	0.0224508	0.0635991	-0.711354	6.70321	8.49687e-05	0.000619603	-1.75256	-1.47724	-0.275323	1	0
ARHGAP35	Ho-W	Ho	W	-0.408895	8.23565	0.0323178	0.0809191	-0.717986	6.70321	7.36865e-05	0.000512018	-1.75256	-1.44406	-0.308496	0.999712	-0.000125244
ARHGAP36	Het-W	Het	W	0.223277	-0.0500717	0.703446	0.999706	0.61736	0.291978	0.281702	0.9999	0.604734	0.431345	0.173389	NA	NA
ARHGAP36	Ho-Het	Ho	Het	-5.23617	-0.0500717	9.14345e-09	2.86671e-07	-5.83774	0.291978	1.58389e-10	7.12352e-09	0.0719412	0.604734	-0.532793	NA	NA
ARHGAP36	Ho-W	Ho	W	-5.01289	-0.0500717	8.1426e-08	1.68566e-06	-5.22038	0.291978	2.31539e-08	4.6024e-07	0.0719412	0.431345	-0.359403	NA	NA
ARHGAP39	Het-W	Het	W	-0.0822503	4.25919	0.746294	0.999706	-0.054492	4.91312	0.77762	0.9999	0.597476	0.495372	0.102104	1	0
ARHGAP39	Ho-Het	Ho	Het	-0.38739	4.25919	0.119631	0.228522	-0.17323	4.91312	0.371149	0.511685	0.814444	0.597476	0.216968	1	0
ARHGAP39	Ho-W	Ho	W	-0.46964	4.25919	0.0668358	0.142171	-0.227722	4.91312	0.240337	0.371936	0.814444	0.495372	0.319072	0.999712	0.000125244
ARHGAP42	Het-W	Het	W	-0.151517	5.10864	0.585461	0.999706	-0.26209	4.53586	0.403526	0.9999	-0.430905	-0.327826	-0.103079	1	0
ARHGAP42	Ho-Het	Ho	Het	1.11686	5.10864	5.02524e-05	0.000458241	0.770753	4.53586	0.0141715	0.0416227	-0.783845	-0.430905	-0.35294	1	0
ARHGAP42	Ho-W	Ho	W	0.965341	5.10864	0.00052624	0.00302105	0.508663	4.53586	0.103732	0.196246	-0.783845	-0.327826	-0.45602	0.999712	-0.000125244
ARHGAP44	Het-W	Het	W	-0.372263	3.86817	0.168699	0.999706	-0.148297	3.27003	0.625058	0.9999	-0.511648	-0.778403	0.266755	1	0
ARHGAP44	Ho-Het	Ho	Het	-0.357458	3.86817	0.180323	0.310629	-0.446044	3.27003	0.146572	0.257745	-0.594658	-0.511648	-0.0830091	1	0
ARHGAP44	Ho-W	Ho	W	-0.729721	3.86817	0.00752699	0.0255493	-0.594341	3.27003	0.0532522	0.117533	-0.594658	-0.778403	0.183746	0.999712	0.000125244
ARHGAP4	Het-W	Het	W	-0.24626	1.81948	0.49189	0.999706	0.226616	1.99793	0.523557	0.9999	0.822185	0.477022	0.345163	1	0
ARHGAP4	Ho-Het	Ho	Het	0.799078	1.81948	0.0195844	0.0572664	-0.49499	1.99793	0.168045	0.286099	-0.485847	0.822185	-1.30803	0.0370138	-1.43164
ARHGAP4	Ho-W	Ho	W	0.552818	1.81948	0.115866	0.215755	-0.268374	1.99793	0.458941	0.591505	-0.485847	0.477022	-0.962869	0.459421	-0.337789
ARHGAP5	Het-W	Het	W	0.179498	9.35086	0.369986	0.999706	-0.102	6.62007	0.547013	0.9999	-2.89476	-2.61229	-0.282472	1	0
ARHGAP5	Ho-Het	Ho	Het	-0.447535	9.35086	0.0255464	0.0702984	-0.225014	6.62007	0.185082	0.308114	-2.6732	-2.89476	0.221556	1	0
ARHGAP5	Ho-W	Ho	W	-0.268037	9.35086	0.180996	0.300618	-0.327014	6.62007	0.0541894	0.119075	-2.6732	-2.61229	-0.0609158	0.999712	-0.000125244
ARHGAP6	Het-W	Het	W	0.0522678	2.21364	0.885015	0.999706	0.259083	2.03211	0.633166	0.9999	-0.320289	-0.614923	0.294635	1	0
ARHGAP6	Ho-Het	Ho	Het	0.668631	2.21364	0.0503518	0.118593	1.108	2.03211	0.0392833	0.0940944	0.0936629	-0.320289	0.413951	1	0
ARHGAP6	Ho-W	Ho	W	0.720899	2.21364	0.0444825	0.104033	1.36709	2.03211	0.0116815	0.0350419	0.0936629	-0.614923	0.708586	0.999712	0.000125244
ARHGDIA	Het-W	Het	W	-0.839983	5.40572	0.0678212	0.999706	-0.0246036	8.77108	0.891779	0.9999	3.6319	2.78723	0.844673	0.688396	0.162161
ARHGDIA	Ho-Het	Ho	Het	0.663158	5.40572	0.145391	0.264851	0.611069	8.77108	0.000754631	0.00380871	3.57959	3.6319	-0.0523091	1	0
ARHGDIA	Ho-W	Ho	W	-0.176825	5.40572	0.698643	0.789448	0.586465	8.77108	0.00122111	0.00549201	3.57959	2.78723	0.792364	0.999712	0.000125244
ARHGDIG	Het-W	Het	W	0.0128914	5.43066	0.94833	0.999706	-0.117453	5.64091	0.581664	0.9999	0.188539	0.326644	-0.138106	1	0
ARHGDIG	Ho-Het	Ho	Het	0.265527	5.43066	0.174244	0.303216	0.216292	5.64091	0.310156	0.450367	0.13893	0.188539	-0.0496084	1	0
ARHGDIG	Ho-W	Ho	W	0.278418	5.43066	0.161434	0.276258	0.0988386	5.64091	0.642679	0.748764	0.13893	0.326644	-0.187714	0.999712	-0.000125244
ARHGEF10	Het-W	Het	W	-0.108687	5.36815	0.633124	0.999706	-0.124882	5.14981	0.589099	0.9999	-0.284883	-0.279323	-0.0055603	1	0
ARHGEF10	Ho-Het	Ho	Het	0.792042	5.36815	0.000412303	0.00261953	0.941589	5.14981	4.72289e-05	0.000377186	-0.141059	-0.284883	0.143824	1	0
ARHGEF10	Ho-W	Ho	W	0.683355	5.36815	0.00267688	0.0111796	0.816706	5.14981	0.000402412	0.00216197	-0.141059	-0.279323	0.138264	0.999712	0.000125244
ARHGEF10L	Het-W	Het	W	-0.0948409	6.1837	0.616067	0.999706	0.0180158	5.6487	0.931562	0.9999	-0.359449	-0.475074	0.115624	1	0
ARHGEF10L	Ho-Het	Ho	Het	0.0795279	6.1837	0.670784	0.779062	-0.361969	5.6487	0.0856786	0.17186	-0.802496	-0.359449	-0.443046	1	0
ARHGEF10L	Ho-W	Ho	W	-0.015313	6.1837	0.93551	0.959535	-0.343953	5.6487	0.102693	0.194962	-0.802496	-0.475074	-0.327422	0.999712	-0.000125244
ARHGEF11	Het-W	Het	W	-0.126751	5.97414	0.458908	0.999706	-0.0682256	5.63623	0.719434	0.9999	-0.337957	-0.401259	0.0633024	1	0
ARHGEF11	Ho-Het	Ho	Het	-0.184329	5.97414	0.275817	0.421586	-0.126665	5.63623	0.505696	0.638361	-0.277057	-0.337957	0.0609001	1	0
ARHGEF11	Ho-W	Ho	W	-0.31108	5.97414	0.070046	0.147487	-0.19489	5.63623	0.306288	0.443608	-0.277057	-0.401259	0.124202	0.999712	0.000125244
ARHGEF12	Het-W	Het	W	0.142514	9.25051	0.514959	0.999706	-0.0776017	6.80227	0.667315	0.9999	-2.42319	-2.20039	-0.222798	1	0
ARHGEF12	Ho-Het	Ho	Het	-0.334335	9.25051	0.126734	0.238649	-0.753232	6.80227	3.57945e-05	0.00029612	-2.84155	-2.42319	-0.418362	1	0
ARHGEF12	Ho-W	Ho	W	-0.19182	9.25051	0.381007	0.519919	-0.830834	6.80227	5.28795e-06	5.26362e-05	-2.84155	-2.20039	-0.641161	0.999712	-0.000125244
ARHGEF17	Het-W	Het	W	-0.374717	4.30281	0.312158	0.999706	0.0354286	4.63024	0.878622	0.9999	0.39578	-0.0629586	0.458739	1	0
ARHGEF17	Ho-Het	Ho	Het	-0.355252	4.30281	0.332508	0.481101	-0.144991	4.63024	0.53256	0.660169	0.599952	0.39578	0.204172	1	0
ARHGEF17	Ho-W	Ho	W	-0.729969	4.30281	0.0504399	0.114741	-0.109563	4.63024	0.637611	0.744208	0.599952	-0.0629586	0.66291	0.999712	0.000125244
ARHGEF18	Het-W	Het	W	0.0785695	6.41188	0.67103	0.999706	0.025129	6.29137	0.877983	0.9999	-0.0779698	-0.00148476	-0.076485	1	0
ARHGEF18	Ho-Het	Ho	Het	0.284604	6.41188	0.120553	0.229675	0.120356	6.29137	0.461751	0.598575	-0.242456	-0.0779698	-0.164486	1	0
ARHGEF18	Ho-W	Ho	W	0.363173	6.41188	0.049716	0.113571	0.145485	6.29137	0.374224	0.512224	-0.242456	-0.00148476	-0.240972	0.999712	-0.000125244
ARHGEF19	Het-W	Het	W	-0.243221	1.17893	0.516175	0.999706	0.0112343	1.77513	0.977956	0.9999	0.924548	0.839066	0.0854821	1	0
ARHGEF19	Ho-Het	Ho	Het	0.260889	1.17893	0.47293	0.616266	-0.272382	1.77513	0.506141	0.638642	0.373281	0.924548	-0.551267	1	0
ARHGEF19	Ho-W	Ho	W	0.0176682	1.17893	0.962809	0.976653	-0.261148	1.77513	0.525009	0.651867	0.373281	0.839066	-0.465785	0.999712	-0.000125244
ARHGEF1	Het-W	Het	W	-0.124734	3.13498	0.664615	0.999706	0.0815081	4.78713	0.715827	0.9999	1.6566	1.34455	0.312047	1	0
ARHGEF1	Ho-Het	Ho	Het	0.602406	3.13498	0.0278217	0.0749846	0.774878	4.78713	0.000504597	0.00272562	1.82425	1.6566	0.167648	1	0
ARHGEF1	Ho-W	Ho	W	0.477672	3.13498	0.0941889	0.18588	0.856386	4.78713	0.000128059	0.000822464	1.82425	1.34455	0.479694	0.999712	0.000125244
ARHGEF25	Het-W	Het	W	0.0406662	5.52061	0.835929	0.999706	-0.0468902	4.02318	0.87375	0.9999	-1.48629	-1.39227	-0.0940213	1	0
ARHGEF25	Ho-Het	Ho	Het	0.0694144	5.52061	0.71954	0.815973	-0.0741842	4.02318	0.801844	0.869681	-1.63082	-1.48629	-0.144529	1	0
ARHGEF25	Ho-W	Ho	W	0.110081	5.52061	0.575409	0.693353	-0.121074	4.02318	0.682341	0.780471	-1.63082	-1.39227	-0.23855	0.999712	-0.000125244
ARHGEF26	Het-W	Het	W	-0.0294525	4.50117	0.896782	0.999706	-0.0409879	4.69989	0.865869	0.9999	0.306486	0.294375	0.012111	1	0
ARHGEF26	Ho-Het	Ho	Het	-0.908415	4.50117	6.35098e-05	0.000555497	-1.56081	4.69989	6.69285e-10	2.50355e-08	-0.347463	0.306486	-0.653949	0.817384	-0.0875736
ARHGEF26	Ho-W	Ho	W	-0.937867	4.50117	5.25581e-05	0.000438434	-1.6018	4.69989	2.48019e-10	8.47182e-09	-0.347463	0.294375	-0.641838	0.903062	-0.0442823
ARHGEF28	Het-W	Het	W	0.331836	2.95804	0.389172	0.999706	0.0827033	2.13827	0.898777	0.9999	-0.770763	-0.388355	-0.382408	0.373015	-0.428274
ARHGEF28	Ho-Het	Ho	Het	0.312822	2.95804	0.406487	0.553816	0.0127674	2.13827	0.984296	0.990554	-1.07176	-0.770763	-0.300994	0.763455	-0.117217
ARHGEF28	Ho-W	Ho	W	0.644658	2.95804	0.0942	0.18588	0.0954707	2.13827	0.883274	0.926078	-1.07176	-0.388355	-0.683402	0.0825932	-1.08306
ARHGEF2	Het-W	Het	W	0.137604	6.15906	0.491149	0.999706	0.197047	6.1348	0.325025	0.9999	-0.219822	-0.285287	0.0654642	1	0
ARHGEF2	Ho-Het	Ho	Het	0.923062	6.15906	2.85119e-06	4.03141e-05	1.32042	6.1348	5.5035e-11	2.82354e-09	0.179019	-0.219822	0.398842	1	0
ARHGEF2	Ho-W	Ho	W	1.06067	6.15906	1.29829e-07	2.52272e-06	1.51747	6.1348	7.45882e-14	5.43907e-12	0.179019	-0.285287	0.464306	0.999712	0.000125244
ARHGEF37	Het-W	Het	W	-0.300651	2.90716	0.223632	0.999706	-0.147109	2.05925	0.792423	0.9999	-0.557336	-0.711943	0.154607	1	0
ARHGEF37	Ho-Het	Ho	Het	0.124597	2.90716	0.604444	0.726947	-0.824112	2.05925	0.14765	0.259108	-1.50763	-0.557336	-0.950296	0.127898	-0.893137
ARHGEF37	Ho-W	Ho	W	-0.176054	2.90716	0.476319	0.608586	-0.97122	2.05925	0.088295	0.174016	-1.50763	-0.711943	-0.795689	0.332422	-0.47831
ARHGEF39	Het-W	Het	W	0.0198015	2.60446	0.945861	0.999706	0.114462	1.28906	0.812121	0.9999	-1.12302	-1.26811	0.145083	1	0
ARHGEF39	Ho-Het	Ho	Het	-0.428073	2.60446	0.134238	0.249269	-1.51115	1.28906	0.00316466	0.0124985	-2.20046	-1.12302	-1.07744	0.278583	-0.555045
ARHGEF39	Ho-W	Ho	W	-0.408272	2.60446	0.169842	0.287147	-1.39669	1.28906	0.00654563	0.0218076	-2.20046	-1.26811	-0.932357	0.572352	-0.242337
ARHGEF3	Het-W	Het	W	0.10239	4.99096	0.68444	0.999706	0.0585963	4.91139	0.814434	0.9999	0.116292	0.14326	-0.0269684	1	0
ARHGEF3	Ho-Het	Ho	Het	1.11033	4.99096	6.83913e-06	8.50306e-05	0.709909	4.91139	0.00437809	0.0161994	-0.285984	0.116292	-0.402275	1	0
ARHGEF3	Ho-W	Ho	W	1.21272	4.99096	1.64535e-06	2.24571e-05	0.768506	4.91139	0.00208562	0.00855605	-0.285984	0.14326	-0.429244	0.999712	-0.000125244
ARHGEF4	Het-W	Het	W	-0.24348	5.30598	0.309982	0.999706	-0.18712	4.57901	0.480523	0.9999	-0.726957	-0.797701	0.0707441	1	0
ARHGEF4	Ho-Het	Ho	Het	-0.550736	5.30598	0.0210841	0.0606812	-0.500189	4.57901	0.0616531	0.133221	-0.674524	-0.726957	0.0524325	1	0
ARHGEF4	Ho-W	Ho	W	-0.794216	5.30598	0.00103761	0.00519206	-0.687309	4.57901	0.0103174	0.0317047	-0.674524	-0.797701	0.123177	0.999712	0.000125244
ARHGEF6	Het-W	Het	W	-0.244747	5.45209	0.292379	0.999706	-0.307355	4.96249	0.202422	0.9999	-0.421364	-0.377375	-0.0439893	1	0
ARHGEF6	Ho-Het	Ho	Het	-0.118077	5.45209	0.607533	0.729354	-0.481067	4.96249	0.0479679	0.109448	-0.785744	-0.421364	-0.36438	1	0
ARHGEF6	Ho-W	Ho	W	-0.362824	5.45209	0.119436	0.220662	-0.788423	4.96249	0.00121049	0.00545374	-0.785744	-0.377375	-0.40837	0.999712	-0.000125244
ARHGEF7	Het-W	Het	W	-0.112736	7.53161	0.551035	0.999706	-0.123605	7.03578	0.482239	0.9999	-0.615137	-0.609352	-0.00578501	1	0
ARHGEF7	Ho-Het	Ho	Het	-0.0165799	7.53161	0.929757	0.958863	0.314256	7.03578	0.0740554	0.153995	-0.283041	-0.615137	0.332095	1	0
ARHGEF7	Ho-W	Ho	W	-0.129315	7.53161	0.494198	0.624119	0.19065	7.03578	0.278251	0.413001	-0.283041	-0.609352	0.32631	0.999712	0.000125244
ARHGEF9	Het-W	Het	W	0.111666	7.05495	0.582897	0.999706	0.150599	6.72087	0.524473	0.9999	-0.323864	-0.363095	0.039231	1	0
ARHGEF9	Ho-Het	Ho	Het	-0.42161	7.05495	0.0375493	0.095012	-0.413804	6.72087	0.081016	0.164903	-0.315137	-0.323864	0.00872749	1	0
ARHGEF9	Ho-W	Ho	W	-0.309943	7.05495	0.128333	0.233203	-0.263205	6.72087	0.266937	0.401694	-0.315137	-0.363095	0.0479585	0.999712	0.000125244
AR	Ho-Het	Ho	Het	-0.691091	1.80672	0.0352339	0.090329	-1.88642	1.12266	0.00219993	0.00920563	-1.64936	-0.43478	-1.21458	0.226696	-0.644557
AR	Ho-W	Ho	W	-0.636163	1.80672	0.0619335	0.134229	-1.64723	1.12266	0.00750163	0.0244099	-1.64936	-0.582851	-1.0665	0.364095	-0.438786
ARID1A	Het-W	Het	W	-0.582827	6.11385	0.188501	0.999706	0.0501042	7.56133	0.779359	0.9999	1.61817	0.971968	0.646205	1	0
ARID1A	Ho-Het	Ho	Het	-0.796377	6.11385	0.0725164	0.156174	-0.498741	7.56133	0.00546401	0.0193198	1.91695	1.61817	0.298773	1	0
ARID1A	Ho-W	Ho	W	-1.3792	6.11385	0.0021848	0.00946368	-0.448637	7.56133	0.0124488	0.0368832	1.91695	0.971968	0.944978	0.999712	0.000125244
ARID1B	Het-W	Het	W	-0.218637	6.12368	0.378648	0.999706	-0.040033	6.55907	0.81398	0.9999	0.489893	0.292774	0.197118	1	0
ARID1B	Ho-Het	Ho	Het	-0.76614	6.12368	0.00204125	0.00956167	-0.712373	6.55907	3.36664e-05	0.000280482	0.544606	0.489893	0.0547137	1	0
ARID1B	Ho-W	Ho	W	-0.984777	6.12368	8.89043e-05	0.000682423	-0.752406	6.55907	1.20919e-05	0.000108169	0.544606	0.292774	0.251832	0.999712	0.000125244
ARID2	Het-W	Het	W	0.0604289	6.14913	0.754281	0.999706	0.0426014	5.29192	0.878081	0.9999	-0.823762	-0.811802	-0.01196	1	0
ARID2	Ho-Het	Ho	Het	-1.1232	6.14913	7.98813e-09	2.56015e-07	-1.38693	5.29192	1.13758e-06	1.54132e-05	-1.08541	-0.823762	-0.261652	1	0
ARID2	Ho-W	Ho	W	-1.06277	6.14913	6.38646e-08	1.3667e-06	-1.34433	5.29192	2.38251e-06	2.63191e-05	-1.08541	-0.811802	-0.273612	0.999712	-0.000125244
ARID3A	Het-W	Het	W	0.0677214	1.71342	0.849041	0.999706	0.415979	1.27127	0.488458	0.9999	-0.386713	-0.768777	0.382064	1	0
ARID3A	Ho-Het	Ho	Het	-0.812325	1.71342	0.0222372	0.0631455	-0.755948	1.27127	0.213001	0.342468	-0.318082	-0.386713	0.068631	1	0
ARID3A	Ho-W	Ho	W	-0.744604	1.71342	0.0439881	0.1031	-0.339969	1.27127	0.577284	0.69613	-0.318082	-0.768777	0.450695	0.999712	0.000125244
ARID3B	Het-W	Het	W	0.0586666	2.80116	0.847516	0.999706	0.646108	2.23467	0.123895	0.9999	-0.350249	-1.00837	0.658117	0.946012	0.0241035
ARID3B	Ho-Het	Ho	Het	-0.617808	2.80116	0.039098	0.0980093	-0.876014	2.23467	0.0386713	0.09292	-0.585176	-0.350249	-0.234927	1	0
ARID3B	Ho-W	Ho	W	-0.559142	2.80116	0.0724503	0.151121	-0.229906	2.23467	0.590954	0.707227	-0.585176	-1.00837	0.423191	0.999712	0.000125244
ARID4A	Het-W	Het	W	-0.106043	5.71383	0.599049	0.999706	0.0828242	5.07372	0.741833	0.9999	-0.552766	-0.732018	0.179252	1	0
ARID4A	Ho-Het	Ho	Het	-0.497425	5.71383	0.0133356	0.042488	-0.595419	5.07372	0.0187355	0.0520855	-0.648345	-0.552766	-0.0955789	1	0
ARID4A	Ho-W	Ho	W	-0.603468	5.71383	0.00298801	0.012204	-0.512595	5.07372	0.0431462	0.099227	-0.648345	-0.732018	0.0836726	0.999712	0.000125244
ARID4B	Het-W	Het	W	0.0762925	6.54179	0.674476	0.999706	0.0560285	6.01203	0.798886	0.9999	-0.543977	-0.514859	-0.0291172	1	0
ARID4B	Ho-Het	Ho	Het	-0.424078	6.54179	0.0190375	0.0559446	-0.412071	6.01203	0.0618617	0.133583	-0.531396	-0.543977	0.0125806	1	0
ARID4B	Ho-W	Ho	W	-0.347785	6.54179	0.0565168	0.125079	-0.356043	6.01203	0.10687	0.200836	-0.531396	-0.514859	-0.0165366	0.999712	-0.000125244
ARID5A	Het-W	Het	W	0.0230601	4.05004	0.938865	0.999706	0.237281	4.85962	0.342559	0.9999	0.980467	0.595693	0.384774	1	0
ARID5A	Ho-Het	Ho	Het	2.13801	4.05004	1.46524e-13	1.5849e-11	1.99758	4.85962	1.98188e-15	2.76611e-13	0.832656	0.980467	-0.147811	1	0
ARID5A	Ho-W	Ho	W	2.16107	4.05004	1.12441e-12	8.79205e-11	2.23486	4.85962	1.61773e-18	2.69207e-16	0.832656	0.595693	0.236963	0.999712	0.000125244
ARID5B	Het-W	Het	W	-0.0635043	6.26965	0.78345	0.999706	0.0161783	5.99804	0.94643	0.9999	-0.218513	-0.312783	0.0942697	1	0
ARID5B	Ho-Het	Ho	Het	-0.649004	6.26965	0.0049028	0.0193078	-0.756438	5.99804	0.00184843	0.0079729	-0.326439	-0.218513	-0.107925	1	0
ARID5B	Ho-W	Ho	W	-0.712508	6.26965	0.00221549	0.00956975	-0.74026	5.99804	0.00231619	0.00932799	-0.326439	-0.312783	-0.0136556	0.999712	-0.000125244
ARIH2	Het-W	Het	W	-0.139319	6.58668	0.452393	0.999706	-0.0180036	4.94884	0.920822	0.9999	-1.4899	-1.61004	0.120135	1	0
ARIH2	Ho-Het	Ho	Het	0.125904	6.58668	0.493398	0.632499	-0.22377	4.94884	0.218783	0.349215	-1.83974	-1.4899	-0.349839	1	0
ARIH2	Ho-W	Ho	W	-0.0134142	6.58668	0.942318	0.963764	-0.241773	4.94884	0.184622	0.306093	-1.83974	-1.61004	-0.229704	0.999712	-0.000125244
ARIH2OS	Het-W	Het	W	-0.0576784	3.08453	0.830578	0.999706	-0.184495	2.04902	0.591334	0.9999	-1.13108	-1.0018	-0.129279	1	0
ARIH2OS	Ho-Het	Ho	Het	-0.0161345	3.08453	0.950938	0.971292	0.095998	2.04902	0.780561	0.854624	-1.02609	-1.13108	0.104982	1	0
ARIH2OS	Ho-W	Ho	W	-0.0738129	3.08453	0.785076	0.8549	-0.088497	2.04902	0.796843	0.864386	-1.02609	-1.0018	-0.0242974	0.999712	-0.000125244
ARL10	Het-W	Het	W	0.146625	5.23777	0.591091	0.999706	0.148397	5.23985	0.489775	0.9999	-0.0510235	-0.0631197	0.0120962	1	0
ARL10	Ho-Het	Ho	Het	-0.329161	5.23777	0.222922	0.36171	-0.156647	5.23985	0.46611	0.602961	0.125041	-0.0510235	0.176065	1	0
ARL10	Ho-W	Ho	W	-0.182537	5.23777	0.504658	0.633998	-0.00825036	5.23985	0.969454	0.981469	0.125041	-0.0631197	0.188161	0.999712	0.000125244
ARL11	Het-W	Het	W	0.182667	2.11359	0.568497	0.999706	0.0116037	0.683434	0.984408	0.9999	-1.37671	-1.16878	-0.207931	1	0
ARL11	Ho-Het	Ho	Het	-0.035428	2.11359	0.908185	0.946921	-0.714346	0.683434	0.240532	0.375027	-2.03993	-1.37671	-0.66322	1	0
ARL11	Ho-W	Ho	W	0.147239	2.11359	0.647671	0.750336	-0.702742	0.683434	0.249462	0.382292	-2.03993	-1.16878	-0.871151	0.999712	-0.000125244
ARL13B	Het-W	Het	W	0.046438	5.27353	0.827973	0.999706	0.133805	4.08605	0.575855	0.9999	-1.13637	-1.19517	0.0587947	1	0
ARL13B	Ho-Het	Ho	Het	0.330649	5.27353	0.116126	0.223372	0.23879	4.08605	0.315503	0.455329	-1.22684	-1.13637	-0.0904696	1	0
ARL13B	Ho-W	Ho	W	0.377087	5.27353	0.0775792	0.159559	0.372595	4.08605	0.119188	0.218449	-1.22684	-1.19517	-0.0316749	0.999712	-0.000125244
ARL14EP	Het-W	Het	W	0.110397	5.33115	0.585307	0.999706	-0.0691979	4.745	0.746021	0.9999	-0.638605	-0.44381	-0.194795	1	0
ARL14EP	Ho-Het	Ho	Het	0.0292393	5.33115	0.883222	0.929858	0.00107451	4.745	0.995988	0.997679	-0.670115	-0.638605	-0.0315108	1	0
ARL14EP	Ho-W	Ho	W	0.139636	5.33115	0.490742	0.621265	-0.0681234	4.745	0.750216	0.829667	-0.670115	-0.44381	-0.226306	0.999712	-0.000125244
ARL15	Het-W	Het	W	0.155166	4.88571	0.454563	0.999706	-0.0697629	4.14459	0.765896	0.9999	-0.73336	-0.475043	-0.258317	1	0
ARL15	Ho-Het	Ho	Het	-0.168113	4.88571	0.41035	0.55794	-0.492337	4.14459	0.0379539	0.091552	-1.05427	-0.73336	-0.320911	1	0
ARL15	Ho-W	Ho	W	-0.0129474	4.88571	0.950383	0.968605	-0.5621	4.14459	0.0179582	0.0495109	-1.05427	-0.475043	-0.579229	0.999712	-0.000125244
ARL16	Het-W	Het	W	0.0174796	5.09172	0.923186	0.999706	0.0538129	5.79521	0.769493	0.9999	0.699635	0.662328	0.0373069	1	0
ARL16	Ho-Het	Ho	Het	0.366024	5.09172	0.0378772	0.0955951	0.414434	5.79521	0.0236962	0.0625536	0.748978	0.699635	0.049343	1	0
ARL16	Ho-W	Ho	W	0.383504	5.09172	0.0340763	0.0843563	0.468247	5.79521	0.0107512	0.0327276	0.748978	0.662328	0.08665	0.999712	0.000125244
ARL17A	Het-W	Het	W	-0.0258768	4.98154	0.888541	0.999706	-0.13661	2.27605	0.711328	0.9999	-2.92466	-2.81855	-0.106115	1	0
ARL17A	Ho-Het	Ho	Het	-0.505614	4.98154	0.00564737	0.0214964	-0.0565874	2.27605	0.878803	0.922276	-2.46738	-2.92466	0.457281	1	0
ARL17A	Ho-W	Ho	W	-0.531491	4.98154	0.00443076	0.016699	-0.193197	2.27605	0.602924	0.716596	-2.46738	-2.81855	0.351167	0.999712	0.000125244
ARL17B	Het-W	Het	W	0.0342032	3.01964	0.891701	0.999706	0.296163	0.924955	0.624345	0.9999	-2.10105	-2.2841	0.183055	1	0
ARL17B	Ho-Het	Ho	Het	-0.484588	3.01964	0.0510701	0.119915	-0.57117	0.924955	0.349178	0.490778	-2.17662	-2.10105	-0.0755756	1	0
ARL17B	Ho-W	Ho	W	-0.450385	3.01964	0.0785382	0.161149	-0.275007	0.924955	0.654972	0.759541	-2.17662	-2.2841	0.10748	0.999712	0.000125244
ARL1	Het-W	Het	W	-0.00214894	6.16809	0.992353	0.999706	0.008768	6.18161	0.971849	0.9999	0.0664803	0.0533546	0.0131257	1	0
ARL1	Ho-Het	Ho	Het	1.18811	6.16809	1.03186e-07	2.32932e-06	1.10342	6.18161	1.03931e-05	0.00010482	-0.0200561	0.0664803	-0.0865364	1	0
ARL1	Ho-W	Ho	W	1.18596	6.16809	1.5292e-07	2.88602e-06	1.11219	6.18161	8.92986e-06	8.35083e-05	-0.0200561	0.0533546	-0.0734107	0.999712	-0.000125244
ARL2BP	Het-W	Het	W	0.119748	6.2479	0.499894	0.999706	0.228895	5.97017	0.240228	0.9999	-0.100585	-0.207812	0.107227	1	0
ARL2BP	Ho-Het	Ho	Het	0.490027	6.2479	0.0050343	0.0197477	0.123444	5.97017	0.525398	0.654353	-0.46728	-0.100585	-0.366695	1	0
ARL2BP	Ho-W	Ho	W	0.609776	6.2479	0.000600154	0.00335487	0.352339	5.97017	0.0708933	0.146808	-0.46728	-0.207812	-0.259468	0.999712	-0.000125244
ARL3	Het-W	Het	W	-0.0414933	6.67931	0.804053	0.999706	0.00719347	7.57774	0.964034	0.9999	0.950234	0.896622	0.0536119	1	0
ARL3	Ho-Het	Ho	Het	-0.425578	6.67931	0.0105138	0.0351841	-0.551832	7.57774	0.000577281	0.00304845	0.823555	0.950234	-0.126679	1	0
ARL3	Ho-W	Ho	W	-0.467072	6.67931	0.00546228	0.0197165	-0.544639	7.57774	0.000682487	0.00336704	0.823555	0.896622	-0.0730669	0.999712	-0.000125244
ARL4C	Het-W	Het	W	0.0836012	8.00105	0.771	0.999706	-0.02378	7.76599	0.939316	0.9999	-0.463748	-0.355242	-0.108506	1	0
ARL4C	Ho-Het	Ho	Het	1.44991	8.00105	6.82148e-07	1.19977e-05	1.79484	7.76599	2.33026e-08	5.50942e-07	-0.119404	-0.463748	0.344344	1	0
ARL4C	Ho-W	Ho	W	1.53352	8.00105	1.70448e-07	3.1471e-06	1.77106	7.76599	3.48391e-08	6.46017e-07	-0.119404	-0.355242	0.235838	0.999712	0.000125244
ARL5A	Het-W	Het	W	0.182281	6.37297	0.344584	0.999706	-0.413607	4.84129	0.0577861	0.9999	-1.75396	-1.14077	-0.613187	0.473058	-0.325086
ARL5A	Ho-Het	Ho	Het	0.176995	6.37297	0.354255	0.501661	0.239011	4.84129	0.273536	0.411175	-1.69692	-1.75396	0.0570388	1	0
ARL5A	Ho-W	Ho	W	0.359276	6.37297	0.0627047	0.135538	-0.174596	4.84129	0.421777	0.557729	-1.69692	-1.14077	-0.556148	0.999712	-0.000125244
[truncated: 36,942 more rows]
