# Supplementary material for: Genomic analysis of the molecular neuropathology of tuberous sclerosis using a human stem cell model
Source: Genome Med. 2016 Sep 21;8:94. doi: 10.1186/s13073-016-0347-3 (PMC5031259; doi:10.1186/s13073-016-0347-3)
Supplement: Additional file 4: Table S2. — Gene set enrichment analysis of RNA-Seq data (related to Additional file 2: Figure S2B and E). (XLSX 22.2 kb) [file 13073_2016_347_MOESM4_ESM.xlsx]

## Sheet: TSC2-HoVsWT-RNAsigGeneSets
Additional file 4: Table S2. Gene set enrichment analysis of RNA-Seq data (related to Additional file 2: Figure S2B and E). This table displays the gene sets (and their associated genes), which were found to be significantly changed by RNA-Seq in TSC2 deleted cells as compared to wild-type cells. Sets are separated by the direction of change (up or down) and effective size, p value, and FDR were …
geneset	effective.size	median	direction	p.sim	fdr.sim	FDRscore
Inflammatory mechanisms of cancerogenesis	52	0.554446	up	2.16588e-05	0.00107244	2.96963		AGT	AGTR1	CEBPB	CEBPD	CEBPG	CHUK	FOSL1	FOSL2	ICAM1	IL6R	IL6ST	IRF1	JUN	JUNB	MCL1	NFKBIA	PLAU	STAT1	TLR4	TNFRSF1A	VEGFA
TGF-beta 1 in fibrosis development	32	0.558539	up	0.000302639	0.00642224	2.19231		ACE	AGT	AGTR1	COL1A1	COL1A2	EDNRA	P4HA1	P4HA2	P4HA3	SERPINE1	THBS1	TMSB4X	TNC
Th17, Th22 and Th9 cell differentiation	26	0.554446	up	0.000459953	0.00884193	2.05345		FOSL1	FOSL2	HLA-DMA	HLA-DPB1	IL4R	IL6R	IL6ST	JUN	JUNB	STAT6	TNFRSF1A
Role of fibroblasts in the sensitization phase of allergic contact dermatitis	30	0.572655	up	0.000680059	0.0111326	1.9534		COL1A1	COL1A2	COL4A1	ELN	FOSL1	FOSL2	JUN	JUNB	LAMC2	TNFRSF1A
Naive CD4+ T cell differentiation	25	0.56285	up	0.000932388	0.0131338	1.88161		FOSL1	FOSL2	HLA-DMA	HLA-DPB1	JUN	JUNB	MAF	STAT1	STAT4	STAT6
Role of keratinocytes and Langerhans cells in skin sensitization	22	0.597282	up	0.000988865	0.0136933	1.86349		CCR7	CHUK	HLA-A	HLA-DMA	HLA-DPB1	IRAK1	JUN	NFKBIA	NFKBIB
IFN alpha/beta signaling pathway	18	0.597687	up	0.00224492	0.0249538	1.60286		IFIT2	IRF1	IRF9	ISG15	PTPN1	PTPN11	SOCS1	STAT1	STAT2
Endothelin-1- and TNF-alpha-induced inflammatory response in asthmatic airway fibroblasts	15	0.582461	up	0.00264581	0.0266868	1.5737		EDNRA	ICAM1	KITLG	TGFB2	TNFRSF1A
IL-13 signaling via JAK-STAT	14	0.67461	up	0.00275995	0.0276672	1.55803		COL1A2	FOXJ1	IL13RA1	IL13RA2	IL4R	SOCS1	STAT1	STAT6
Aminoacyl-tRNA biosynthesis in cytoplasm	20	0.503322	up	0.000126099	0.00344724	2.46253		AARS	CARS	DARS	GARS	IARS	MARS	NARS	VARS	WARS	YARS
(L)-carnitine pathway	21	0.609546	up	0.00015983	0.00407921	2.38942		ACOX1	ACOX2	ACOX3	ALDH2	BBOX1	CPT1A	CPT2	CROT	GPX1	SCD	SCP2	SLC22A5
Carbohydrate metabolism (Glycolisys, Glucogenesis and glucose transport)	42	0.518679	up	0.000333021	0.00685189	2.16419		ACP5	AKR1A1	ALDOA	BPGM	ENO1	ENO3	GPD1	HK2	MPI	PFKL	PFKP	PGAM1	PGAM2	PGK1	PGM1	PKM	SLC2A1	SLC2A10	SLC2A3	SLC2A8	TPI1
Role of adipose tissue hypoxia in obesity and type 2 diabetes	23	0.874228	up	0.00043592	0.00858185	2.06642		ANGPTL4	BHLHE40	EPAS1	HMOX1	LOX	NAMPT	PDK1	SERPINE1	SLC16A1	SLC2A1	VEGFA
Cholesterol and Sphingolipids transport	20	0.533727	up	0.000674985	0.0111326	1.9534		ABCA1	ARCN1	CAV1	COPA	COPB1	COPB2	COPG1	COPZ2	PLEKHA3	SCP2
Glycolysis and gluconeogenesis	28	0.502241	up	0.000866435	0.0129942	1.88625		ALDOA	BPGM	ENO1	ENO3	HK2	MDH1	PC	PCK2	PFKL	PFKP	PGAM1	PGAM2	PGK1	PKM	TPI1
Leucine, isoleucine and valine metabolism	8	0.555672	up	0.00709754	0.0483224	1.31585		BCAT1	BCAT2	IARS	VARS
Histamine metabolism	6	0.720144	up	0.00767459	0.049763	1.30309		ALDH2	ALDH9A1	MAOB
ER-to-Golgi traffic	23	0.822105	up	5.06559e-05	0.00183937	2.73533		ARCN1	COPA	COPB1	COPB2	COPG1	COPZ2	PREB	RHOQ	SAR1A	SAR1B	SEC13	SEC23A	SEC23B	SEC24A	SEC24C	SEC24D	SEC31A
RAB1A regulation pathway	21	0.513798	up	0.00422262	0.0353834	1.4512		ARCN1	COPA	COPB1	COPB2	COPG1	COPZ2	GOLGA2	GOLGA5	RAB1A	TBC1D20	USO1
Cell adhesion_ECM remodeling	42	0.503956	up	0.00581995	0.0428967	1.36758		COL1A1	COL1A2	COL4A1	EZR	HBEGF	IGFBP4	ITGA5	ITGB1	LAMB1	LAMC1	LAMC2	MMP10	MSN	NID1	PLAU	SERPINE1
geneset	effective.size	median	direction	p.sim	fdr.sim	FDRscore
Transmission of nerve impulse	166	-0.68048	down	7.79534e-13	6.36879e-10	-9.19594		ADCY1	ADRA2A	AKAP9	APLNR	CACNA1B	CACNA1C	CACNA1D	CACNA1H	CACNA1I	CACNA2D1	CACNA2D2	CACNB1	CACNB2	CACNB4	CACNG4	CACNG5	CACNG7	CALM3	CALY	CAMK2B	CAMK4	CASK	CHRM2	CREB1	CXCR4	DLG4	GABBR2	GABRA1	GABRA4	GABRB3	GABRG1	GABRG2	GLRA2	GLRA3	GLRB	GNAI1	GNAO1	GNAQ	GNAS	GRIA1	GRIA2	GRIA3
Potassium transport	100	-0.59647	down	1.03654e-08	1.8819e-06	-5.7254		ABCC8	ABCC9	ATP1A3	ATP1B2	CNGB1	FXYD7	HCN1	HCN2	HCN4	KCNA3	KCNA4	KCNB1	KCNB2	KCNC1	KCNC2	KCNC3	KCNC4	KCND2	KCND3	KCNF1	KCNH3	KCNH5	KCNH7	KCNH8	KCNIP1	KCNIP4	KCNJ2	KCNJ3	KCNJ5	KCNJ6	KCNK10	KCNK3	KCNK9	KCNMA1	KCNMB2	KCNN1	KCNN2	KCNQ2	MCOLN1	SLC12A1	SLC12A5	SLC12A6
Nicotine signaling in dopaminergic neurons	60	-0.542413	down	2.63699e-05	0.0011969	-2.92194		ANK1	AP2A1	AP2A2	CACNA1B	CACNA1C	CACNA1D	CACNB1	CADM1	CASK	CASKIN1	CNTNAP2	CNTNAP4	EPB41	FCHSD2	GRK6	KCNJ2	KCNJ3	KCNJ5	KCNJ6	MPP1	MYO16	NRXN1	NRXN2	PDZD2	PRKCA	PRKCB	SCN1A	SDC3	STX1A	SYN1	SYT1	SYT13	SYT15	SYT16	SYT2	SYT3	SYT4	SYT5	SYT6	SYT7	SYT9
Lyso-Phosphatidylserine pathway	82	-0.517046	down	2.63627e-05	0.0011969	-2.92194		CACNA1C	CALM3	CAMK2B	CHRNA4	CREB1	GABBR1	GABBR2	GABRA1	GABRA4	GABRB3	GABRG1	GABRG2	GNAI1	GNAO1	GNAQ	GRIA1	GRIA2	GRIA3	GRIA4	GRIN1	GRIN2A	GRIN2B	GRIN2D	GRM5	KCNJ3	KCNJ5	KCNJ6	PLCB4	PPP3CB	SNAP25	VAMP2
Nicotine signaling in glutamatergic neurons	48	-0.788697	down	1.39348e-05	0.000734498	-3.13401		ADCY5	CALM3	CHRNA4	GNAI1	GNAO1	GNAS	GNG2	GNG3	GNG4	GNG7	GRIA1	GRIA2	GRIA3	GRIA4	GRIN1	GRIN2A	GRIN2B	GRIN2D	GRM5	GRM7	MARCKS	PRKACB	PRKAR1B	PRKAR2B	PRKCA	SNAP25	SYN1	VAMP2
Nicotine signaling in GABAergic neurons	57	-0.503671	down	0.000335466	0.00685189	-2.16419		CACNA1B	CACNA1C	CALM3	CAMK2B	CHRNA4	CHRNB4	CREB1	GABBR1	GABBR2	GABRA1	GABRA4	GABRB3	GABRG1	GABRG2	GNAI1	GNAO1	GNG2	GNG3	GNG4	GNG7	KCNJ3	KCNJ5	KCNJ6	OPRM1	SLC6A1	SNAP25	STX1A
Glutamic acid pathway	49	-0.610275	down	6.3505e-05	0.00213681	-2.67023		GRIA1	GRIA2	GRIA3	GRIA4	GRIK1	GRIK2	GRIK4	GRIK5	GRIN1	GRIN2A	GRIN2B	GRIN2D	GRM2	GRM3	GRM4	GRM5	GRM7	GRM8	PFAS	QARS	SLC17A8	SLC1A1	SLC1A3	SLC38A3	STX1B
L-ornithine pathways and transport	46	-0.577954	down	0.000205439	0.00486504	-2.31291		ARG2	GRIA1	GRIA2	GRIA3	GRIA4	GRIK1	GRIK2	GRIK4	GRIK5	GRIN1	GRIN2A	GRIN2B	GRIN2D	GRM2	GRM3	GRM4	GRM5	GRM7	GRM8	SLC1A1	SLC1A3	SLC38A3	SLC6A9
Mu-type opioid receptor-mediated analgesia	36	-0.602559	down	9.40952e-05	0.00284725	-2.54557		ADCY1	ADCY5	ADCY7	CACNA1B	CREB1	CREBBP	GNAI1	GNAO1	GNG2	GNG3	GNG4	GNG7	KCNJ3	KCNJ5	KCNJ6	OPRM1	PRKACB	PRKAR1B	PRKAR2B
Ca(2+)-dependent Insulin secretion	31	-0.653788	down	0.000536291	0.00973665	-2.01159		ABCC8	CACNA1C	CACNA1D	CALM3	PCLO	PRKACB	PRKAR1B	PRKAR2B	PRKCA	RAPGEF4	RIMS2	RYR2	SNAP25	STX1A	UNC13A	VAMP2
Cannabinoid receptor signaling in nicotine addiction	30	-0.512167	down	0.00393996	0.0344272	-1.4631		CACNA1B	CHRNA4	DAGLA	FAAH	GNAI1	GNAO1	GNG2	GNG3	GNG4	GNG7	GRIN1	GRIN2A	GRIN2B	GRIN2D	SNAP25
Role of CDK5 in presynaptic signaling	21	-0.59246	down	0.00470114	0.0374636	-1.42639		AMPH	AP2A1	AP2A2	CDK5R1	DNM1	SH3GL2	SNAP25	STX1A	STXBP1	SYT1	TH	VAMP2
The metaphase checkpoint	34	-0.660796	down	9.19422e-06	0.000536549	-3.27039		AURKB	BUB1	BUB1B	CASC5	CBX5	CDC20	CENPE	CENPF	INCENP	KNTC1	MAD2L2	NEK2	PLK1	SPC25
Chromosome condensation in prometaphase	28	-0.771176	down	2.66581e-06	0.000197997	-3.70334		AURKB	CCNA2	CCNB2	H1FX	HIST1H1B	HIST1H1C	HIST1H1D	HIST1H1T	INCENP	NCAPD2	NCAPG	NCAPG2	SMC2	SMC4	TOP2A	TOP2B
Alpha-1 adrenergic receptors signaling via cAMP	24	-0.5467	down	7.12695e-05	0.00232909	-2.63281		ADCY1	ADCY5	ADCY7	ADRA1B	CDKN1B	CREB1	CREBBP	FOXO1	FOXO3	GNAS	PRKACB	PRKAR1B	PRKAR2B
Biotin metabolism	28	-0.991591	down	1.71102e-06	0.000139791	-3.85452		HIST1H2AG	HIST1H2AJ	HIST1H2AK	HIST1H2AL	HIST1H2AM	HIST1H2BB	HIST1H2BE	HIST1H2BF	HIST1H2BH	HIST1H2BI	HIST1H2BJ	HIST1H2BL	HIST1H2BM	HIST1H2BN	HIST1H2BO	HIST2H2BE	SEC11C
Granzyme A signaling	38	-0.761319	down	0.000287714	0.00618584	-2.2086		H1FX	HIST1H1B	HIST1H1C	HIST1H1D	HIST1H1T	HIST1H2BB	HIST1H2BE	HIST1H2BF	HIST1H2BH	HIST1H2BI	HIST1H2BJ	HIST1H2BL	HIST1H2BM	HIST1H2BN	HIST1H2BO	HIST2H2BE	HMGB2	LMNB1	SYT7
Activin A signaling regulation	55	-0.746157	down	0.000380484	0.00758183	-2.12023		ACVR1B	ACVR2A	ACVR2B	CREBBP	HIST1H2AG	HIST1H2AJ	HIST1H2AK	HIST1H2AL	HIST1H2AM	HIST1H2BB	HIST1H2BE	HIST1H2BF	HIST1H2BH	HIST1H2BI	HIST1H2BJ	HIST1H2BL	HIST1H2BM	HIST1H2BN	HIST1H2BO	HIST1H4E	HIST1H4K	HIST2H2BE	IGSF1	INHBB	SIN3A
[truncated: 45 more columns]
