# Supplementary material for: Genomic analysis of the molecular neuropathology of tuberous sclerosis using a human stem cell model
Source: Genome Med. 2016 Sep 21;8:94. doi: 10.1186/s13073-016-0347-3 (PMC5031259; doi:10.1186/s13073-016-0347-3)
Supplement: Additional file 5: Table S3. — Gene ontology term enrichments for RNA-Seq data from differentiated TSC2 deletion cell lines and microarray data of patient cortical tubers (related to Fig. 2e). (XLSX 19.8 kb) [file 13073_2016_347_MOESM5_ESM.xlsx]

## Sheet: GO-Enrichment-Boer-TSC2-mergeTa
Additional file 5: Table S3. Gene ontology term enrichments for RNA-Seq data from differentiated TSC2 deletion cell lines and microarray data of patient cortical tubers (related to Fig. 2e). This table displays gene ontology term enrichments in the data from patient cortical tuber biopsies (Boer et al.) and in vitro differentiated TSC2 deleted neural stem cells. Next to the associated genes, the …
Category	Term	Count.boer	%.boer	PValue.boer	Genes.boer	List Total.boer	Pop Hits.boer	Pop Total.boer	Fold Enrichment.boer	Bonferroni.boer	Benjamini.boer	FDR.boer	EnrichmentScore.boer	Count.tsc2	%.tsc2	PValue.tsc2	Genes.tsc2	List Total.tsc2	Pop Hits.tsc2	Pop Total.tsc2	Fold Enrichment.tsc2	Bonferroni.tsc2	Benjamini.tsc2	FDR.tsc2	EnrichmentScore.tsc2
GOTERM_BP_FAT	GO:0001568~blood vessel development	8	4.25532	0.00823927	ZFP36L1,PRRX1,PLCD1,ANXA2,ANGPTL4,COL1A1,CD44,ANGPT1	126	170	9227	3.44613	0.999887	0.234653	12.3913	2.08411	16	0.769601	7.84279e-07	CAV1,EPAS1,TNFRSF12A,PDGFA,PRRX1,ACE,HEY1,APOE,HMOX1,VEGFA,COL1A2,SEMA3C,FOXC1,COL1A1,PLXND1,ANGPTL4	177	170	9227	4.90635	0.00124074	0.000620564	0.00131159	6.10553
GOTERM_BP_FAT	GO:0001944~vasculature development	9	4.78723	0.00237504	ZFP36L1,PRRX1,PLCD1,PDPN,ANXA2,ANGPTL4,COL1A1,CD44,ANGPT1	126	173	9227	3.80966	0.926706	0.128501	3.73078	2.62433	16	0.769601	9.8117e-07	CAV1,EPAS1,TNFRSF12A,PDGFA,PRRX1,ACE,HEY1,APOE,HMOX1,VEGFA,COL1A2,SEMA3C,FOXC1,COL1A1,PLXND1,ANGPTL4	177	173	9227	4.82127	0.00155199	0.000517597	0.00164086	6.00826
GOTERM_BP_FAT	GO:0048514~blood vessel morphogenesis	6	3.19149	0.0468959	ZFP36L1,PRRX1,PLCD1,ANXA2,ANGPTL4,ANGPT1	126	145	9227	3.03021	1	0.53988	53.6063	1.32887	14	0.673401	3.67543e-06	CAV1,EPAS1,TNFRSF12A,PDGFA,PRRX1,ACE,HEY1,APOE,HMOX1,VEGFA,SEMA3C,FOXC1,PLXND1,ANGPTL4	177	145	9227	5.03324	0.00580132	0.0014535	0.00614646	5.43469
GOTERM_BP_FAT	GO:0042127~regulation of cell proliferation	17	9.04255	0.00169823	IL13RA1,CLU,EMP3,ANXA1,S1PR3,CDKN1A,RARRES3,SPARC,CDCA7,VCAM1,PRRX1,OSMR,NUPR1,ID4,SCIN,BCL6,TGFB3	126	520	9227	2.39406	0.845559	0.110189	2.68114	2.77	26	1.2506	1.65759e-05	CAV2,CAV1,PDGFA,OSMR,PRRX1,EGLN3,IFI30,IL34,IL31RA,LIF,AGTR1,CD9,PTGES,APOE,HMOX1,SERPINE1,GPNMB,FOSL1,SPHK1,PTHLH,ATF3,ADM,NUPR1,ETS1,VEGFA,ADAMTS1	177	520	9227	2.6065	0.0258986	0.00523423	0.0277173	4.78052
GOTERM_BP_FAT	GO:0001501~skeletal system development	8	4.25532	0.0142101	PHEX,PRRX1,ANXA2,COL1A1,WWTR1,AEBP1,SPARC,TGFB3	126	189	9227	3.09969	1	0.30056	20.4548	1.8474	14	0.673401	6.32668e-05	LGALS3,PRRX1,ACP5,HES7,FRZB,PTHLH,INHBA,CLEC3B,COL1A2,ROR2,FOXC1,COL1A1,GPNMB,PAPSS2	177	189	9227	3.86148	0.0953024	0.0110666	0.105752	4.19882
GOTERM_BP_FAT	GO:0006955~immune response	11	5.85106	0.00281655	C1S,GBP2,COLEC12,CLU,GBP1,IFITM2,CFI,HLA-E,ERAP2,MASP1,C1RL	126	261	9227	3.08633	0.95494	0.13723	4.40977	2.55028	16	0.769601	0.000134915	ICAM1,CFB,LY96,ACP5,GEM,IL31RA,MBP,LIF,CCR7,ETS1,VEGFA,CFH,SEMA3C,SPON2,GBP2,GBP1	177	261	9227	3.19571	0.192316	0.0192295	0.225387	3.86994
GOTERM_BP_FAT	GO:0070482~response to oxygen levels	7	3.7234	0.00372768	PDPN,ANGPTL4,ITPR2,SOCS3,CDKN1A,ANGPT1,TGFB3	126	110	9227	4.6601	0.9835	0.157191	5.7968	2.42856	10	0.481	0.000242291	CAV1,ACE,EPAS1,ADM,PDGFA,HMOX1,VEGFA,EGLN3,DPP4,ANGPTL4	177	110	9227	4.73909	0.318591	0.029076	0.404426	3.61566
GOTERM_BP_FAT	GO:0048545~response to steroid hormone stimulus	7	3.7234	0.0074743	CNGA3,COL1A1,GSTM3,SOCS3,CDKN1A,ANGPT1,TGFB3	126	127	9227	4.03631	0.999737	0.221084	11.3045	2.12643	10	0.481	0.000701407	CAV2,CAV1,ADM,PDGFA,CRYAB,HMOX1,RCAN1,COL1A1,FOSL1,ABCB4	177	127	9227	4.10472	0.670677	0.0567828	1.16656	3.15403
GOTERM_BP_FAT	GO:0009611~response to wounding	17	9.04255	8.43437e-07	ANXA1,CLU,TNC,S1PR3,MDK,CD44,MASP1,SERPINA3,C1S,PDPN,PLSCR4,NUPR1,ID3,CFI,VCAN,TGFB3,C1RL	126	275	9227	4.52696	0.000926508	0.000926508	0.00134863	6.07395	15	0.721501	0.000769098	F10,PDGFA,LY96,CFB,CD9,HRH1,CCR7,NUPR1,ADM,ITGA5,HMOX1,SERPINE1,CFH,ENO3,PAPSS2	177	275	9227	2.84345	0.704164	0.0494818	1.27846	3.11402
GOTERM_BP_FAT	GO:0032101~regulation of response to external stimulus	5	2.65957	0.025962	OSMR,PDPN,ANXA2,BCL6,MASP1	126	83	9227	4.41146	1	0.403237	34.3354	1.58566	8	0.3848	0.000999982	AGTR1,CAV1,SERPINF1,PDGFA,OSMR,APOE,VEGFA,SERPINE1	177	83	9227	5.02457	0.794799	0.0613856	1.65925	3.00001
GOTERM_BP_FAT	GO:0006952~defense response	13	6.91489	9.5345e-05	CLIC1,ANXA1,COLEC12,CLU,S1PR3,CD44,MASP1,SERPINA3,C1S,PDPN,NUPR1,CFI,C1RL	126	240	9227	3.96663	0.0994856	0.0130132	0.152345	4.0207	13	0.625301	0.00212063	LSP1,INHBA,CCR7,HRH1,NUPR1,CFB,LY96,HMOX1,CFH,TFF3,ANKRD1,FOSL1,IL31RA	177	240	9227	2.82371	0.965283	0.113096	3.48794	2.67353
GOTERM_BP_FAT	GO:0007155~cell adhesion	17	9.04255	0.000379175	RAB13,TRIP6,ERBB2IP,SRPX,CD58,SSPN,TNC,ITGB4,CD44,AEBP1,VCAM1,MSN,ECM2,CD99,PDPN,ANTXR1,VCAN	126	452	9227	2.75423	0.340842	0.0371814	0.604572	3.42116	19	0.913901	0.00242506	PCDHA7,ICAM1,TNXB,COL21A1,TNFRSF12A,ACTN1,CLDN10,EMILIN2,LAMA2,CD9,COL14A1,ITGA5,COL6A3,COL6A2,ROR2,GPNMB,SPON2,MFAP4,SELPLG	177	452	9227	2.1913	0.978582	0.116607	3.97916	2.61528
GOTERM_BP_FAT	GO:0022610~biological adhesion	17	9.04255	0.000388588	RAB13,TRIP6,ERBB2IP,SRPX,CD58,SSPN,TNC,ITGB4,CD44,AEBP1,VCAM1,MSN,ECM2,CD99,PDPN,ANTXR1,VCAN	126	453	9227	2.74815	0.347628	0.034969	0.619536	3.41051	19	0.913901	0.0024838	PCDHA7,ICAM1,TNXB,COL21A1,TNFRSF12A,ACTN1,CLDN10,EMILIN2,LAMA2,CD9,COL14A1,ITGA5,COL6A3,COL6A2,ROR2,GPNMB,SPON2,MFAP4,SELPLG	177	453	9227	2.18647	0.980488	0.115757	4.07367	2.60488
GOTERM_BP_FAT	GO:0010033~response to organic substance	16	8.51064	0.00453542	CNGA3,CLIC1,COLEC12,CDKN1A,CD44,ANGPT1,TJP2,C1S,OSMR,AR,ID3,COL1A1,GNG12,GSTM3,SOCS3,TGFB3	126	522	9227	2.2446	0.993233	0.174813	7.01065	2.34338	20	0.962001	0.00497042	CAV2,CAV1,CYP1B1,OSMR,CFB,PDGFA,LY96,CRYAB,ACP5,RCAN1,NR0B1,ABCB4,ADM,APOE,HMOX1,COL6A2,HSPA6,TFF3,COL1A1,FOSL1	177	522	9227	1.99732	0.999625	0.171223	7.9953	2.30361
GOTERM_BP_FAT	GO:0008284~positive regulation of cell proliferation	9	4.78723	0.0273649	VCAM1,IL13RA1,PRRX1,OSMR,CLU,ID4,S1PR3,CDKN1A,BCL6	126	265	9227	2.48706	1	0.403593	35.8314	1.56281	12	0.577201	0.0125303	LIF,PTHLH,ATF3,ADM,PDGFA,OSMR,VEGFA,SPHK1,PRRX1,IL34,FOSL1,IL31RA	177	265	9227	2.3606	1	0.299837	19.0125	1.90204
GOTERM_BP_FAT	GO:0009725~response to hormone stimulus	9	4.78723	0.0284483	CNGA3,AR,GNG12,COL1A1,GSTM3,SOCS3,CDKN1A,ANGPT1,TGFB3	126	267	9227	2.46843	1	0.41059	36.9648	1.54594	12	0.577201	0.0131962	CAV2,CAV1,ADM,PDGFA,CRYAB,HMOX1,TFF3,RCAN1,COL1A1,NR0B1,FOSL1,ABCB4	177	267	9227	2.34292	1	0.291589	19.921	1.87955
GOTERM_BP_FAT	GO:0008544~epidermis development	5	2.65957	0.0178254	KAZN,ANXA1,EMP1,COL1A1,FABP5	126	74	9227	4.94798	1	0.321305	24.9934	1.74896	6	0.2886	0.0133209	DCT,PTHLH,PDGFA,COL1A2,AHNAK2,COL1A1	177	74	9227	4.22675	1	0.289935	20.0902	1.87546
GOTERM_BP_FAT	GO:0007398~ectoderm development	5	2.65957	0.026983	KAZN,ANXA1,EMP1,COL1A1,FABP5	126	84	9227	4.35894	1	0.404472	35.4274	1.56891	6	0.2886	0.0219534	DCT,PTHLH,PDGFA,COL1A2,AHNAK2,COL1A1	177	84	9227	3.72357	1	0.35197	31.0114	1.6585
GOTERM_BP_FAT	GO:0009719~response to endogenous stimulus	9	4.78723	0.0460876	CNGA3,AR,GNG12,COL1A1,GSTM3,SOCS3,CDKN1A,ANGPT1,TGFB3	126	294	9227	2.24174	1	0.544188	52.9732	1.33642	12	0.577201	0.0250476	CAV2,CAV1,ADM,PDGFA,CRYAB,HMOX1,TFF3,RCAN1,COL1A1,NR0B1,FOSL1,ABCB4	177	294	9227	2.12775	1	0.373072	34.5721	1.60123
GOTERM_BP_FAT	GO:0009991~response to extracellular stimulus	8	4.25532	0.00485793	CLIC1,COL1A1,SOCS3,CP,CDKN1A,CD44,ANGPT1,NES	126	154	9227	3.80416	0.995261	0.179809	7.4912	2.31355	8	0.3848	0.0278889	CAV1,STC2,ADM,PDGFA,CFB,HMOX1,COL1A1,FOSL1	177	154	9227	2.70805	1	0.382117	37.6889	1.55457
GOTERM_BP_FAT	GO:0007584~response to nutrient	5	2.65957	0.0465983	CLIC1,COL1A1,CP,CD44,ANGPT1	126	100	9227	3.66151	1	0.542845	53.3741	1.33163	6	0.2886	0.0421218	CAV1,STC2,PDGFA,CFB,HMOX1,COL1A1	177	100	9227	3.1278	1	0.455697	51.3099	1.37549
GOTERM_BP_FAT	GO:0006954~inflammatory response	11	5.85106	1.55784e-05	C1S,PDPN,ANXA1,CLU,NUPR1,CFI,S1PR3,CD44,MASP1,C1RL,SERPINA3	126	137	9227	5.87979	0.0169751	0.00427105	0.0249066	4.80748	7	0.3367	0.0469963	CCR7,HRH1,NUPR1,CFB,LY96,HMOX1,CFH	177	137	9227	2.66357	1	0.475738	55.2919	1.32794
GOTERM_BP_FAT	GO:0031667~response to nutrient levels	7	3.7234	0.0106587	CLIC1,COL1A1,SOCS3,CP,CD44,ANGPT1,NES	126	137	9227	3.74169	0.999992	0.260638	15.7469	1.9723	7	0.3367	0.0469963	CAV1,STC2,ADM,PDGFA,CFB,HMOX1,COL1A1	177	137	9227	2.66357	1	0.475738	55.2919	1.32794
GOTERM_BP_FAT	GO:0032535~regulation of cellular component size	10	5.31915	0.00223013	DCLK1,ERBB2IP,EMP3,NUPR1,AR,EMP1,SCIN,CDKN1A,BCL6,TGFB3	126	211	9227	3.47062	0.91402	0.127431	3.50693	2.65167	9	0.4329	0.0488383	INHBA,LIMA1,NUPR1,TNFRSF12A,CRYAB,ELN,CAPG,SPHK1,OSGIN1	177	211	9227	2.22355	1	0.480591	56.7153	1.31124
GOTERM_BP_FAT	GO:0006812~cation transport	8	8	0.0105288	CACNB2,ATP6V1A,PRKCB,NNT,KCNIP4,ITPR1,KCNIP2,ATP6V1C1	63	363	9227	3.22778	0.999499	0.613246	14.7996	-1.97762	17	7.8341	0.000818201	SLC8A3,SLC38A4,KCNC4,TRPC3,CACNG7,SLC39A12,GRIN1,GRIN2A,CACNB2,GRIN3A,PRKCB,SLC24A3,RYR2,SCN4B,SLC30A2,KCNH3,CACNA1D	167	363	9227	2.58754	0.651269	0.0221646	1.32596	-3.08714
GOTERM_BP_FAT	GO:0006811~ion transport	11	11	0.00127713	CACNB2,ATP6V1A,PRKCB,NNT,KCNIP4,ITPR1,GABRA5,SLC1A2,GABRG2,KCNIP2,ATP6V1C1	63	482	9227	3.34246	0.600509	0.600509	1.91519	-2.89377	26	11.9816	1.49578e-06	SLC8A3,SLC38A4,KCNC4,SLC39A12,GLRA2,CACNB2,GRIN3A,SLC1A3,SLC24A3,ANO2,SLC30A2,GABRG1,GABRG2,TRPC3,GABRA1,GABRA4,CACNG7,GRIN1,GRIN2A,GRIA3,PRKCB,CLIC5,SCN4B,RYR2,KCNH3,CACNA1D	167	482	9227	2.98037	0.00192321	0.000213873	0.0024392	-5.82513
GOTERM_BP_FAT	GO:0007267~cell-cell signaling	7	7	0.0305564	CACNB2,AKAP5,GABRA5,SLC1A2,GABRG2,KCNIP2,MAPK1	63	353	9227	2.90431	1	0.751573	37.474	-1.5149	26	11.9816	3.52511e-09	GABRG1,RAB3A,GABRG2,KCNC4,SLC6A1,DLGAP2,TH,GRIN1,GRIN2A,CACNB2,NLGN3,GABBR2,GRM5,GRM3,HTR1B,GRM2,SLC1A3,SSTR1,GRM8,LHX1,SYN3,GRM7,ADRA1B,LHX5,UNC13C,SST	167	353	9227	4.06952	4.53681e-06	7.56136e-07	5.74856e-06	-8.45283
GOTERM_BP_FAT	GO:0007268~synaptic transmission	7	7	0.00338999	CACNB2,AKAP5,GABRA5,SLC1A2,GABRG2,KCNIP2,MAPK1	63	219	9227	4.68138	0.912678	0.704496	5.00862	-2.4698	22	10.1382	3.10181e-10	GABRG1,RAB3A,GABRG2,KCNC4,SLC6A1,DLGAP2,GRIN1,TH,GRIN2A,CACNB2,NLGN3,GABBR2,GRM5,GRM3,HTR1B,SLC1A3,GRM2,GRM8,SYN3,GRM7,UNC13C,SST	167	219	9227	5.55038	3.99203e-07	1.33068e-07	5.05827e-07	-9.50838
GOTERM_BP_FAT	GO:0019226~transmission of nerve impulse	7	7	0.00776104	CACNB2,AKAP5,GABRA5,SLC1A2,GABRG2,KCNIP2,MAPK1	63	260	9227	3.94316	0.99628	0.606377	11.1212	-2.11008	24	11.0599	2.10178e-10	GABRG1,RAB3A,GABRG2,KCNC4,SLC6A1,DLGAP2,GRIN1,TH,GRIN2A,CACNB2,NLGN3,GABBR2,GRM5,GRM3,HTR1B,SLC1A3,GRM2,GRM8,SYN3,GRM7,OLIG2,POU3F1,UNC13C,SST	167	260	9227	5.10014	2.70498e-07	1.35249e-07	3.42746e-07	-9.67741
