# Supplementary material for: Genomic analysis of the molecular neuropathology of tuberous sclerosis using a human stem cell model
Source: Genome Med. 2016 Sep 21;8:94. doi: 10.1186/s13073-016-0347-3 (PMC5031259; doi:10.1186/s13073-016-0347-3)
Supplement: Additional file 6: Table S4. — Gene ontology term enrichments for RNA-Seq data from differentiated TSC2 deletion cell lines and microarray data of patient SEGAs (related to Fig. 2f). (XLSX 27.7 kb) [file 13073_2016_347_MOESM6_ESM.xlsx]

## Sheet: GO-Enrichment-SEGA-Tyburczy-TSC
Additional file 6: Table S4. Gene ontology term enrichments for RNA-Seq data from differentiated TSC2 deletion cell lines and microarray data of patient SEGAs (related to Fig. 2f). This table displays gene ontology term enrichments in the data from patient SEGA biopsies (Tyburczy et al.) and in vitro differentiated TSC2 deleted neural stem cells. Next to the associate genes, the p value and enric…
Term	EnrichmentScore.tsc2	EnrichmentScore.Tyburczy	PValue.tsc2	PValue.Tyburczy	Genes.tsc2	Genes.Tyburczy
GO:0000302~response to reactive oxygen species	2.38171	2.55185	0.00415231	0.00280638	APOE, CRYAB, HMOX1, SERPINE1, COL1A1, FOSL1	7837, 4973, 3162, 6648, 7351, 2878, 1277, 538, 839
GO:0000902~cell morphogenesis	-4.1025	-2.98597	7.89772e-05	0.00103283	DCC, RAB3A, NOG, ONECUT1, NR4A2, EOMES, NTNG1, SLIT1, EPHA7, SLITRK4, SLC1A3, CLIC5, BCL11B, TNR, POU4F2, ETV4, DSCAM	9369, 5048, 3897, 57679, 8320, 90249, 286, 6616, 8522, 1267, 6900, 65078, 6812, 9378, 773, 8851, 2065, 2045, 5604, 26050, 5649, 1739, 491, 8633, 114798, 139065, 998, 9053
GO:0000904~cell morphogenesis involved in differentiation	-5.42858	-3.11661	3.72752e-06	0.000764521	DCC, RAB3A, NOG, NR4A2, EOMES, NTNG1, SLIT1, EPHA7, SLITRK4, SLC1A3, CLIC5, BCL11B, TNR, POU4F2, ETV4, DSCAM	9378, 6812, 773, 8851, 2065, 9369, 2045, 5048, 26050, 5649, 3897, 57679, 491, 8320, 90249, 8633, 114798, 139065, 6616, 1267, 6900, 65078
GO:0001505~regulation of neurotransmitter levels	-1.71986	-6.52183	0.0190609	3.00726e-07	RAB3A, GRM2, SLC1A3, SYN3, TH	773, 9369, 22999, 5663, 6853, 6854, 477, 57030, 6857, 51552, 291, 27445, 6860, 6616, 2555
GO:0001525~angiogenesis	1.89962	2.5157	0.0126003	0.00305	EPAS1, PDGFA, TNFRSF12A, HMOX1, VEGFA, PLXND1, ANGPTL4	1306, 841, 7857, 302, 304, 9353, 3606, 7042, 1909, 6387, 3162, 7852, 83478
GO:0001568~blood vessel development	6.10553	4.30431	7.84279e-07	4.96241e-05	CAV1, EPAS1, TNFRSF12A, PDGFA, PRRX1, ACE, HEY1, APOE, HMOX1, VEGFA, COL1A2, SEMA3C, FOXC1, COL1A1, PLXND1, ANGPTL4	1306, 4313, 1281, 841, 7857, 302, 304, 9353, 3606, 857, 960, 1909, 7042, 6387, 3162, 1277, 7852, 538, 3910, 1278, 83478, 7046
GO:0001764~neuron migration	-1.91233	-1.94523	0.0122369	0.0113442	DCC, LMX1B, NR4A2, TLX3, NR2F2	429, 8851, 1600, 5663, 5048, 7531, 5649, 6900
GO:0001932~regulation of protein amino acid phosphorylation	1.66365	1.99601	0.0216944	0.0100924	LIF, CAV1, PDGFA, CLCF1, IL34, FAM129A, IL31RA	1909, 3570, 4254, 3059, 6850, 3689, 51776, 100133941, 9021, 857, 7046, 5788, 116496
GO:0001934~positive regulation of protein amino acid phosphorylation	2.63697	2.12243	0.00230691	0.00754343	LIF, CAV1, CLCF1, IL34, FAM129A, IL31RA	1909, 3570, 4254, 3059, 6850, 100133941, 857, 7046, 116496
GO:0001944~vasculature development	6.00826	4.63045	9.8117e-07	2.3418e-05	CAV1, EPAS1, TNFRSF12A, PDGFA, PRRX1, ACE, HEY1, APOE, HMOX1, VEGFA, COL1A2, SEMA3C, FOXC1, COL1A1, PLXND1, ANGPTL4	1306, 4313, 1281, 841, 7857, 302, 304, 9353, 3606, 857, 960, 1909, 7042, 6387, 3162, 10630, 1277, 7852, 538, 3910, 1278, 83478, 7046
GO:0006811~ion transport	-5.82513	-16.175	1.49578e-06	6.68324e-17	SLC8A3, SLC38A4, KCNC4, SLC39A12, GLRA2, CACNB2, GRIN3A, SLC1A3, SLC24A3, ANO2, SLC30A2, GABRG1, GABRG2, TRPC3, GABRA1, GABRA4, CACNG7, GRIN1, GRIN2A, GRIA3, PRKCB, CLIC5, SCN4B, RYR2, KCNH3, CACNA1D	57348, 783, 784, 5579, 1318, 6262, 8671, 2288, 57030, 2743, 2898, 57338, 535, 3775, 2893, 534, 3773, 7018, 2902, 55799, 773, 115584, 2903, 2905, 1183, 5174, 774, 6505, 51090, 6506, 9254, 6833, 478, 477, 56704, 6511, 84502, 3785, 7881, 80036, 2563, 2565, 2566, 2562, 2561, 3746, 3708, 56172, 5663, 1027, 3760, 3751, 63982, 80333, 6543, 51305, 57468, 2559, 2554, 2555, 259232, 261729, 27345, 818, 3737…
GO:0006812~cation transport	-3.08714	-10.8068	0.000818201	1.56037e-11	SLC8A3, SLC38A4, KCNC4, TRPC3, CACNG7, SLC39A12, GRIN1, GRIN2A, CACNB2, GRIN3A, PRKCB, SLC24A3, RYR2, SCN4B, SLC30A2, KCNH3, CACNA1D	57348, 783, 784, 5579, 1318, 6262, 2288, 8671, 57030, 57338, 3775, 535, 534, 3773, 7018, 773, 55799, 2902, 115584, 2903, 5174, 774, 9254, 6833, 478, 477, 56704, 84502, 3785, 7881, 80036, 3746, 3708, 5663, 1027, 3760, 3751, 80333, 6543, 51305, 57468, 259232, 261729, 818, 27345, 3737, 81539, 25769, 5530, 491, 6326, 492, 3763, 100134444, 348980, 523, 6327, 3768, 358
GO:0006816~calcium ion transport	-5.17593	-6.10374	6.66907e-06	7.87521e-07	SLC8A3, TRPC3, SLC24A3, CACNG7, GRIN1, GRIN2A, RYR2, CACNB2, GRIN3A, CACNA1D, PRKCB	55799, 773, 2902, 2903, 783, 784, 5579, 3708, 774, 818, 25769, 9254, 6262, 5530, 491, 56704, 492, 57338, 84502, 6543, 80036
GO:0006820~anion transport	-2.27902	-3.26019	0.00525994	0.000549304	GABRG1, GABRG2, GABRA1, SLC1A3, GABRA4, CLIC5, GLRA2	1183, 56172, 6505, 5663, 6506, 8671, 57030, 291, 2743, 6511, 57468, 2559, 2565, 2566, 2554, 2555
GO:0006821~chloride transport	-3.37065	-1.94523	0.000425946	0.0113442	GABRG1, GABRG2, GABRA1, GABRA4, CLIC5, GLRA2	1183, 57468, 2559, 2565, 2566, 2554, 2555, 2743
GO:0006836~neurotransmitter transport	-3.08202	-9.63164	0.00082791	2.33539e-10	RAB3A, GRM2, SLC1A3, SLC6A1, SLC6A7, SYN3, SLC18A1	773, 9369, 22999, 9899, 5663, 6853, 6854, 477, 55117, 57030, 6857, 51552, 291, 27445, 6860, 112755, 6616, 2555, 10814, 9783
GO:0006916~anti-apoptosis	2.5118	2.15378	0.00307749	0.00701807	IER3, APOE, TNFRSF10D, CRYAB, HMOX1, VEGFA, SPHK1, FOXC1, HGF, IL31RA	8870, 6648, 1191, 301, 10892, 10673, 3082, 6347, 3315, 3162, 355, 7128, 2537, 9021, 7046
GO:0006928~cell motion	1.52409	2.55581	0.0299162	0.00278091	CAV2, ICAM1, TNFRSF12A, OTX2, DNAH2, LSP1, CD9, ETS1, ITGA5, SEMA3C, FOXC1, SPON2, SELPLG	7101, 800, 6347, 3683, 960, 3315, 9201, 7042, 6352, 4254, 6850, 7852, 7046, 3655, 3570, 7857, 301, 9353, 100133941, 858, 10417, 83666, 7431, 6387, 7412, 3689, 6386, 2113
GO:0006952~defense response	2.67353	16.1139	0.00212063	7.69343e-17	LSP1, INHBA, CCR7, HRH1, NUPR1, CFB, LY96, HMOX1, CFH, TFF3, ANKRD1, FOSL1, IL31RA	1191, 10892, 6347, 64581, 3683, 9450, 6352, 2209, 7852, 414062, 50848, 5179, 5320, 301, 9306, 23643, 839, 25939, 8832, 972, 23166, 4973, 929, 23601, 7305, 3689, 9111, 5788, 5873, 4332, 7100, 81035, 4542, 1230, 960, 12, 728, 10630, 64332, 3554, 4057, 629, 3570, 7857, 29760, 100133941, 717, 716, 3162, 718, 713, 712, 715, 6672, 714, 26471, 3426, 51284, 7096, 7097, 91543, 4069, 3122
GO:0006954~inflammatory response	1.32794	13.4008	0.0469963	3.9735e-14	CCR7, HRH1, NUPR1, CFB, LY96, HMOX1, CFH	7100, 1191, 1230, 6347, 3683, 960, 64581, 9450, 12, 6352, 10630, 7852, 414062, 64332, 629, 50848, 3570, 7857, 29760, 301, 100133941, 23643, 839, 717, 23166, 716, 929, 4973, 3162, 718, 713, 712, 3689, 715, 26471, 714, 9111, 3426, 51284, 7096, 7097, 4069
GO:0006979~response to oxidative stress	1.49182	2.17612	0.0322239	0.00666616	EPAS1, APOE, CRYAB, HMOX1, SERPINE1, COL1A1, FOSL1	7837, 6648, 1191, 493869, 839, 6352, 4973, 1728, 3162, 7351, 2878, 1277, 538
GO:0007155~cell adhesion	2.61528	7.27684	0.00242506	5.28642e-08	PCDHA7, ICAM1, TNXB, COL21A1, TNFRSF12A, ACTN1, CLDN10, EMILIN2, LAMA2, CD9, COL14A1, ITGA5, COL6A3, COL6A2, ROR2, GPNMB, SPON2, MFAP4, SELPLG	7205, 1295, 6347, 3683, 64581, 54510, 948, 84034, 6352, 4254, 87, 4921, 50848, 1281, 255743, 8832, 23166, 7412, 4973, 3490, 3689, 4026, 3910, 3912, 5788, 5872, 965, 1230, 22918, 960, 8038, 1842, 10630, 6850, 169044, 3987, 7373, 7045, 3655, 8857, 91653, 1306, 390, 100133941, 3371, 953, 10417, 5341, 6387, 22915, 10457
GO:0007155~cell adhesion	-3.32274	-2.39831	0.000475618	0.00399657	OPCML, EGFL6, CNTNAP5, PCDH11X, COL15A1, BCAN, CPXM2, NLGN3, CX3CL1, SIRPA, CDH8, AMIGO2, CDH13, CDH20, LAMA4, FBLN5, TNR, NTM, DSCAM, SPON1	57348, 1272, 1600, 9369, 4684, 1008, 4045, 257194, 9071, 10507, 404037, 333, 5663, 4753, 3897, 85445, 5010, 10085, 388, 2196, 4099, 8502, 23037, 6900, 9378, 6812, 8851, 50863, 9379, 1016, 10418, 53616, 5649, 320, 1305, 1739, 6695, 64405, 29119, 4978, 4815, 5100, 26047
GO:0007159~leukocyte adhesion	1.54787	3.61605	0.0283222	0.000242073	ICAM1, ITGA5, SELPLG	7412, 4973, 6850, 3689, 100133941, 3683, 5788
GO:0007214~gamma-aminobutyric acid signaling pathway	-3.92763	-6.248	0.000118131	5.64932e-07	GABRG1, GABRG2, GABRA1, GABRA4, GABBR2	773, 2561, 2550, 2559, 2565, 2566, 2554, 2555, 9568
GO:0007215~glutamate signaling pathway	-4.33796	-3.4037	4.59244e-05	0.000394731	GRM5, SSTR1, GRIN1, GRIN2A, GRIA3, GRIN3A	2898, 2902, 8851, 2903, 2893, 2905, 478
GO:0007267~cell-cell signaling	-8.45283	-14.9474	3.52511e-09	1.12871e-15	GABRG1, RAB3A, GABRG2, KCNC4, SLC6A1, DLGAP2, TH, GRIN1, GRIN2A, CACNB2, NLGN3, GABBR2, GRM5, GRM3, HTR1B, GRM2, SLC1A3, SSTR1, GRM8, LHX1, SYN3, GRM7, ADRA1B, LHX5, UNC13C, SST	783, 2913, 2254, 8927, 2911, 57030, 57679, 2743, 27445, 2898, 2893, 4760, 6616, 4155, 2902, 773, 2903, 2905, 774, 6310, 6505, 6506, 4884, 477, 273, 2259, 6511, 3785, 2257, 2563, 440279, 2565, 2566, 6014, 2562, 2561, 9369, 22999, 869, 5048, 5663, 5354, 51552, 3751, 58512, 57468, 2559, 23095, 2555, 1267, 9378, 814, 27345, 818, 6853, 6854, 26585, 9568, 320, 6857, 321, 5530, 291, 6327, 9229, 6860, 75…
GO:0007268~synaptic transmission	-9.50838	-24.3593	3.10181e-10	4.37253e-25	GABRG1, RAB3A, GABRG2, KCNC4, SLC6A1, DLGAP2, GRIN1, TH, GRIN2A, CACNB2, NLGN3, GABBR2, GRM5, GRM3, HTR1B, SLC1A3, GRM2, GRM8, SYN3, GRM7, UNC13C, SST	783, 2913, 8927, 2911, 57030, 57679, 2743, 27445, 2898, 2893, 6616, 4155, 773, 2902, 2903, 2905, 774, 6505, 6310, 6506, 4884, 477, 273, 6511, 3785, 2563, 440279, 2565, 2566, 6014, 2562, 2561, 9369, 22999, 869, 5048, 5663, 5354, 51552, 3751, 57468, 2559, 23095, 2555, 1267, 9378, 814, 27345, 6853, 6854, 9568, 320, 6857, 321, 5530, 291, 6327, 9229, 6860, 112755
GO:0007409~axonogenesis	-3.17491	-3.17152	0.00066848	0.000673716	DCC, RAB3A, EPHA7, SLITRK4, TNR, BCL11B, NR4A2, NTNG1, POU4F2, SLIT1, ETV4	9378, 6812, 8851, 2065, 9369, 2045, 5048, 26050, 5649, 3897, 57679, 90249, 8633, 114798, 139065, 6616, 1267, 6900, 65078
GO:0007584~response to nutrient	1.37549	1.4093	0.0421218	0.0389674	CAV1, STC2, PDGFA, CFB, HMOX1, COL1A1	3490, 3162, 6672, 1277, 6347, 857, 1356, 960, 9388, 629
GO:0007610~behavior	-3.74867	-4.30463	0.000178375	4.95873e-05	GABRG2, SLC6A1, TH, GRIN1, NR4A2, GRIN2A, NLGN3, CX3CL1, HTR1B, SLC1A3, GRM2, GRM7, SEMA3F, ADRA1B, PBX3, DSCAM	5168, 5334, 56172, 2334, 5048, 5663, 2911, 57679, 2743, 2898, 4761, 107, 6616, 1267, 7545, 84152, 2902, 773, 2903, 5604, 6310, 6506, 5923, 3815, 25769, 478, 477, 5649, 320, 2775, 793, 321, 273, 491, 5590, 116173, 5575, 2566
GO:0007611~learning or memory	-2.25542	-5.65773	0.00555368	2.19923e-06	SLC6A1, GRM7, TH, GRIN1, ADRA1B, GRIN2A, NLGN3	2902, 2903, 2334, 6310, 5663, 3815, 5048, 5923, 25769, 478, 477, 793, 273, 5590, 4761, 107, 5575, 6616
GO:0007612~learning	-3.45196	-2.55905	0.000353215	0.00276027	SLC6A1, GRM7, TH, GRIN1, ADRA1B, GRIN2A, NLGN3	2902, 2903, 4761, 6310, 3815, 25769, 478, 477, 273
GO:0007626~locomotory behavior	-2.21617	-1.93684	0.00607896	0.0115655	GRM2, SEMA3F, TH, GRIN1, ADRA1B, NR4A2, CX3CL1, PBX3, DSCAM	5168, 2902, 773, 5604, 56172, 6310, 5048, 478, 477, 5649, 320, 2911, 2775, 793, 321, 2743, 57679, 491, 116173, 1267
GO:0007632~visual behavior	-2.00724	-2.87451	0.00983477	0.00133503	GRIN1, ADRA1B, GRIN2A, NLGN3	2902, 2903, 6310, 6506, 3815, 478, 477
GO:0008344~adult locomotory behavior	-1.43157	-2.27706	0.0370197	0.00528371	GRM2, GRIN1, NR4A2, PBX3	773, 2902, 6310, 5048, 478, 477, 1267, 2743
GO:0008542~visual learning	-2.22232	-2.38382	0.00599356	0.00413219	GRIN1, ADRA1B, GRIN2A, NLGN3	2902, 2903, 6310, 3815, 478, 477
GO:0009611~response to wounding	3.11402	12.9303	0.000769098	1.17398e-13	F10, PDGFA, LY96, CFB, CD9, HRH1, CCR7, NUPR1, ADM, ITGA5, HMOX1, SERPINE1, CFH, ENO3, PAPSS2	64805, 1191, 6347, 3683, 64581, 948, 9450, 6352, 7852, 414062, 50848, 1281, 6648, 301, 23643, 839, 23166, 929, 4973, 3689, 9111, 5873, 7100, 1230, 960, 12, 7042, 10630, 64332, 1508, 629, 3570, 7857, 29760, 100133941, 3371, 5627, 953, 5341, 717, 716, 3162, 718, 713, 22915, 712, 715, 714, 26471, 3426, 51284, 7096, 7097, 4069
GO:0009719~response to endogenous stimulus	-2.17143	-1.62936	0.00673862	0.0234771	SLC6A1, TH, PTGS1, GRIN1, GRIN2A, NR4A2, TIMP3, CDH13, PRKCQ, HTR1B, ADRA1B, PTCH1, SST	762, 2628, 2785, 20, 107, 2026, 58189, 2066, 2902, 261729, 2903, 9619, 2065, 5604, 230, 6506, 2778, 5727, 2775, 5530, 5573, 51764, 358, 5575, 4144, 7079
GO:0009719~response to endogenous stimulus	1.60123	1.59967	0.0250476	0.0251382	CAV2, CAV1, ADM, PDGFA, CRYAB, HMOX1, TFF3, RCAN1, COL1A1, NR0B1, FOSL1, ABCB4	3570, 3059, 113, 6464, 100133941, 6347, 858, 857, 839, 1026, 190, 7042, 6352, 3162, 355, 3490, 3973, 23433, 713, 1277, 9021, 7046
GO:0009725~response to hormone stimulus	1.87955	2.03651	0.0131962	0.00919368	CAV2, CAV1, ADM, PDGFA, CRYAB, HMOX1, TFF3, RCAN1, COL1A1, NR0B1, FOSL1, ABCB4	3570, 3059, 113, 6464, 100133941, 6347, 858, 857, 839, 1026, 190, 7042, 6352, 3162, 355, 3490, 3973, 23433, 713, 1277, 9021, 7046
GO:0009967~positive regulation of signal transduction	1.50428	4.07906	0.0313127	8.33567e-05	LIF, CAV2, CAV1, F10, CLCF1, HMOX1, VEGFA, PRRX1, IL31RA	3707, 3570, 841, 3059, 10892, 7105, 6659, 100133941, 8743, 858, 857, 834, 7042, 7188, 10475, 3162, 3956, 3973, 6850, 8795, 79971, 7046, 10783, 5788
GO:0009991~response to extracellular stimulus	1.55457	2.24419	0.0278889	0.0056992	CAV1, STC2, ADM, PDGFA, CFB, HMOX1, COL1A1, FOSL1	6648, 6347, 857, 1026, 960, 9388, 3162, 3490, 6672, 1277, 9021, 1356, 1509, 3655, 629, 10763
GO:0010033~response to organic substance	2.30361	4.74962	0.00497042	1.77982e-05	CAV2, CAV1, CYP1B1, OSMR, CFB, PDGFA, LY96, CRYAB, ACP5, RCAN1, NR0B1, ABCB4, ADM, APOE, HMOX1, COL6A2, HSPA6, TFF3, COL1A1, FOSL1	841, 1958, 113, 81035, 10892, 6464, 1075, 6347, 960, 1026, 64581, 190, 3315, 7042, 6352, 5208, 9021, 3554, 7046, 1545, 629, 3570, 1281, 3059, 100133941, 858, 23643, 857, 839, 834, 427, 1909, 716, 929, 3162, 3490, 355, 3973, 23433, 713, 6672, 1277, 7097, 54, 3310, 871
GO:0010562~positive regulation of phosphorus metabolic process	2.38171	1.826	0.00415231	0.014928	LIF, CAV1, CLCF1, IL34, FAM129A, IL31RA	1909, 3570, 4254, 3059, 6850, 100133941, 857, 7046, 116496
GO:0010647~positive regulation of cell communication	1.6207	3.77242	0.0239498	0.000168879	LIF, LAMA2, CAV2, CAV1, F10, CLCF1, HMOX1, VEGFA, PRRX1, IL31RA	3707, 841, 7105, 6659, 10892, 6347, 8743, 7042, 7188, 6850, 8795, 79971, 7046, 3570, 3059, 100133941, 858, 857, 834, 10475, 3956, 3162, 3973, 10783, 5788
GO:0010941~regulation of cell death	1.56138	5.07031	0.0274547	8.50539e-06	TRAF1, IER3, CRYAB, SPHK1, GDF5, ACTN1, MAL, HGF, IL31RA, INHBA, NUPR1, CLCF1, ETS1, TNFRSF10D, APOE, HMOX1, VEGFA, FOXC1, FOSL1, ANGPTL4	841, 1191, 6659, 10892, 3082, 114769, 8743, 6347, 1728, 84674, 51776, 538, 87, 8870, 6648, 301, 839, 834, 972, 9540, 89846, 3956, 94241, 7128, 2113, 85477, 5788, 5873, 7101, 10673, 960, 1026, 3315, 7042, 7188, 8795, 9021, 7046, 1508, 3570, 7857, 11214, 100133941, 7466, 355, 3162, 26471, 3428, 2537, 7097, 5294
GO:0015674~di-, tri-valent inorganic cation transport	-4.30423	-6.38999	4.96332e-05	4.07391e-07	SLC8A3, TRPC3, SLC24A3, CACNG7, GRIN1, GRIN2A, RYR2, CACNB2, GRIN3A, CACNA1D, PRKCB	55799, 57348, 2902, 773, 2903, 261729, 783, 784, 5579, 3708, 774, 818, 25769, 9254, 6262, 5530, 491, 56704, 492, 57338, 84502, 6543, 80036, 7018
GO:0015698~inorganic anion transport	-2.55988	-1.91629	0.002755	0.0121258	GABRG1, GABRG2, GABRA1, GABRA4, CLIC5, GLRA2	1183, 56172, 57468, 2559, 2565, 2566, 2554, 2555, 57030, 2743
GO:0019220~regulation of phosphate metabolic process	2.0015	3.38379	0.00996549	0.000413243	CAV1, PDGFA, SPHK1, RCAN1, PKIB, HGF, IL34, SDC4, IL31RA, LIF, INHBA, CLCF1, APOE, FAM129A, GADD45B	113, 10892, 6464, 3082, 51191, 1026, 9077, 7042, 728, 4254, 6850, 51196, 51776, 80183, 8795, 5208, 7852, 538, 9021, 7046, 3570, 3059, 100133941, 857, 972, 5341, 116496, 1909, 3689, 1164, 5788
GO:0019226~transmission of nerve impulse	-9.67741	-25.2601	2.10178e-10	5.49395e-26	GABRG1, RAB3A, GABRG2, KCNC4, SLC6A1, DLGAP2, GRIN1, TH, GRIN2A, CACNB2, NLGN3, GABBR2, GRM5, GRM3, HTR1B, SLC1A3, GRM2, GRM8, SYN3, GRM7, OLIG2, POU3F1, UNC13C, SST	783, 2913, 8927, 2911, 57030, 57679, 2743, 27445, 2898, 745, 2893, 6616, 4155, 2902, 773, 2903, 2905, 774, 6310, 6505, 51090, 6506, 4118, 4884, 477, 273, 6511, 5653, 3785, 2563, 440279, 2565, 26047, 2566, 6014, 2562, 2561, 9369, 22999, 869, 5048, 5663, 5354, 51552, 5010, 3751, 57468, 2559, 23095, 2555, 1267, 9378, 814, 27345, 6853, 6854, 9568, 320, 6857, 321, 5530, 291, 6327, 9229, 6860, 112755
GO:0021587~cerebellum morphogenesis	-1.38974	-1.40255	0.0407625	0.0395775	LMX1B, LHX1, LHX5	491, 773, 6095, 1600
GO:0022037~metencephalon development	-1.82891	-1.8946	0.0148282	0.0127467	LMX1B, LHX1, GRIN1, LHX5	491, 773, 2902, 6095, 1600, 4760
GO:0022610~biological adhesion	-3.31091	-2.39166	0.000488759	0.0040583	OPCML, EGFL6, CNTNAP5, PCDH11X, COL15A1, BCAN, CPXM2, NLGN3, CX3CL1, SIRPA, CDH8, AMIGO2, CDH13, CDH20, LAMA4, FBLN5, TNR, NTM, DSCAM, SPON1	57348, 1272, 1600, 9369, 4684, 1008, 4045, 257194, 9071, 10507, 404037, 333, 5663, 4753, 3897, 85445, 5010, 10085, 388, 2196, 4099, 8502, 23037, 6900, 9378, 6812, 8851, 50863, 9379, 1016, 10418, 53616, 5649, 320, 1305, 1739, 6695, 64405, 29119, 4978, 4815, 5100, 26047
GO:0022610~biological adhesion	2.60488	7.2553	0.0024838	5.55519e-08	PCDHA7, ICAM1, TNXB, COL21A1, TNFRSF12A, ACTN1, CLDN10, EMILIN2, LAMA2, CD9, COL14A1, ITGA5, COL6A3, COL6A2, ROR2, GPNMB, SPON2, MFAP4, SELPLG	7205, 1295, 6347, 3683, 64581, 54510, 948, 84034, 6352, 4254, 87, 4921, 50848, 1281, 255743, 8832, 23166, 7412, 4973, 3490, 3689, 4026, 3910, 3912, 5788, 5872, 965, 1230, 22918, 960, 8038, 1842, 10630, 6850, 169044, 3987, 7373, 7045, 3655, 8857, 91653, 1306, 390, 100133941, 3371, 953, 10417, 5341, 6387, 22915, 10457
GO:0030001~metal ion transport	-3.96587	-10.6949	0.000108176	2.01893e-11	SLC8A3, SLC38A4, KCNC4, TRPC3, CACNG7, SLC39A12, GRIN1, GRIN2A, CACNB2, GRIN3A, PRKCB, SLC24A3, RYR2, SCN4B, SLC30A2, KCNH3, CACNA1D	57348, 783, 784, 5579, 1318, 6262, 2288, 8671, 57030, 57338, 3775, 3773, 7018, 773, 55799, 2902, 2903, 115584, 774, 9254, 6833, 478, 477, 56704, 84502, 3785, 7881, 80036, 3746, 3708, 1027, 3760, 3751, 80333, 6543, 51305, 57468, 259232, 261729, 818, 27345, 3737, 81539, 25769, 5530, 491, 6326, 492, 3763, 100134444, 6327, 348980, 3768
GO:0030030~cell projection organization	-3.89949	-3.09265	0.000126042	0.000807892	DCC, RAB3A, ONECUT1, NR4A2, NTNG1, GRIN3A, SLIT1, CDH13, LINGO1, EPHA7, SLITRK4, CLIC5, BCL11B, TNR, POU4F2, ETV4, DSCAM	9369, 5048, 3897, 57679, 90249, 26227, 6616, 8522, 1267, 6900, 65078, 9378, 6812, 773, 8851, 2065, 26052, 2045, 5604, 5923, 26050, 5649, 2775, 491, 8633, 114798, 139065, 80303, 998
GO:0030097~hemopoiesis	1.4396	5.0554	0.0363415	8.80246e-06	INHBA, ACE, EPAS1, CLCF1, VEGFA, DYRK3, RUNX1, IL31RA	10320, 861, 3707, 841, 29760, 3059, 6648, 1958, 10892, 6659, 100133941, 972, 5341, 7042, 7412, 355, 4254, 6850, 7076, 538, 3428, 3108, 5788
GO:0030182~neuron differentiation	-11.8962	-6.60601	1.26987e-12	2.47737e-07	DCC, RAB3A, OPCML, NNAT, TH, GRIN3A, LINGO1, SLC1A3, LHX1, BCL11B, TNR, LHX5, POU4F2, OLIG2, TLX3, OLFM3, ETV4, DSCAM, LMX1B, NTNG1, NR4A2, VSX2, SLIT1, SALL3, PRKCQ, EPHA7, SLITRK4, CLIC5, PBX3, NTM	116448, 9369, 5048, 5663, 1028, 3897, 57679, 5801, 90249, 27319, 4761, 26227, 6616, 1267, 8522, 6900, 65078, 6812, 9378, 773, 8851, 6095, 2065, 2045, 5604, 50863, 5923, 26050, 5649, 2775, 6252, 491, 118427, 429, 8633, 114798, 4978, 139065, 2020, 26047, 80303, 998
GO:0030198~extracellular matrix organization	4.7047	6.60903	1.9738e-05	2.46019e-07	COL14A1, TNXB, ADAMTS14, LGALS3, ELN, COL1A2, COL6A2, FOXC1, DCN, COL1A1	1281, 1290, 302, 1284, 304, 140766, 7042, 1842, 4060, 1277, 7373, 538, 1278, 871, 3958, 7046, 7045
GO:0030199~collagen fibril organization	3.14555	10.3933	0.000715239	4.04279e-11	COL14A1, ADAMTS14, COL1A2, FOXC1, COL1A1	7042, 1290, 1281, 302, 304, 4060, 1277, 538, 7373, 1278, 871, 7046, 140766
GO:0030534~adult behavior	-3.08202	-2.13317	0.00082791	0.00735917	GABRG2, GRM2, GRM7, GRIN1, ADRA1B, NR4A2, PBX3	773, 2902, 6310, 5048, 6506, 2566, 478, 477, 1267, 2743
GO:0030902~hindbrain development	-1.3541	-2.06197	0.044249	0.00867018	LMX1B, LHX1, GRIN1, LHX5	491, 773, 2902, 6095, 1600, 4760, 2020, 4093
GO:0031175~neuron projection development	-3.96979	-4.50691	0.000107204	3.11238e-05	DCC, RAB3A, NR4A2, NTNG1, GRIN3A, SLIT1, LINGO1, EPHA7, SLITRK4, BCL11B, TNR, POU4F2, ETV4, DSCAM	6812, 9378, 773, 8851, 2065, 9369, 2045, 5604, 5048, 5923, 26050, 5649, 3897, 2775, 57679, 90249, 8633, 114798, 139065, 26227, 80303, 6616, 1267, 8522, 6900, 65078
GO:0031644~regulation of neurological system process	-3.71774	-8.75627	0.000191541	1.75278e-09	RAB3A, HTR1B, GRM3, SLC1A3, SLC6A1, GRM8, GRIN1, GRIN2A, BCAN, NLGN3	2913, 5663, 2911, 2898, 745, 2893, 7018, 9145, 2066, 6812, 773, 2902, 2903, 2905, 27345, 6855, 5923, 3815, 25769, 54899, 793, 5530, 491, 9211, 5590, 7533
GO:0031667~response to nutrient levels	1.32794	1.90655	0.0469963	0.0124008	CAV1, STC2, ADM, PDGFA, CFB, HMOX1, COL1A1	6648, 6347, 857, 960, 9388, 3490, 3162, 6672, 1277, 9021, 1356, 1509, 629, 10763
GO:0031960~response to corticosteroid stimulus	1.74161	2.18232	0.0181296	0.00657178	CAV1, ADM, COL1A1, FOSL1, ABCB4	6352, 3490, 3570, 355, 713, 1277, 6347, 857, 1026
GO:0032101~regulation of response to external stimulus	3.00001	3.16461	0.000999982	0.000684527	AGTR1, CAV1, SERPINF1, PDGFA, OSMR, APOE, VEGFA, SERPINE1	3570, 7857, 302, 5320, 304, 100133941, 9353, 857, 5341, 1909, 6387, 6352, 718, 10630, 2207
GO:0032963~collagen metabolic process	2.41907	1.90554	0.00381005	0.0124298	MMP10, TNXB, ADAMTS14, COL1A1	1281, 4313, 1277, 871, 140766
GO:0032970~regulation of actin filament-based process	1.33407	1.60052	0.0463367	0.0250887	LIMA1, PDGFA, TNNC1, ELN, CAPG	6387, 822, 23433, 4542, 85477, 11078, 11346, 5341
GO:0032989~cellular component morphogenesis	-3.63082	-2.33778	0.000233983	0.00459433	DCC, RAB3A, NOG, ONECUT1, NR4A2, EOMES, NTNG1, SLIT1, EPHA7, SLITRK4, SLC1A3, CLIC5, BCL11B, TNR, POU4F2, ETV4, DSCAM	9369, 5048, 3897, 57679, 8320, 90249, 286, 6616, 8522, 1267, 6900, 65078, 6812, 9378, 773, 8851, 2065, 2045, 5604, 26050, 5649, 1739, 491, 8633, 114798, 139065, 998, 9053
GO:0032990~cell part morphogenesis	-3.2376	-2.86915	0.00057863	0.00135161	DCC, RAB3A, ONECUT1, NTNG1, NR4A2, SLIT1, SLITRK4, EPHA7, TNR, BCL11B, POU4F2, ETV4, DSCAM	9378, 6812, 773, 8851, 2065, 9369, 2045, 5604, 5048, 26050, 5649, 3897, 57679, 90249, 8633, 114798, 139065, 6616, 1267, 8522, 6900, 65078
GO:0035235~ionotropic glutamate receptor signaling pathway	-1.97227	-2.33426	0.0106594	0.00463172	GRIN1, GRIN2A, GRIN3A	2902, 8851, 2903, 478
GO:0040012~regulation of locomotion	2.25931	1.61715	0.00550415	0.0241465	LAMA2, ICAM1, ACE, F10, PDGFA, APOE, HMOX1, VEGFA, SPHK1	7205, 3570, 91624, 7857, 9353, 4542, 7042, 6387, 3162, 10630, 3910, 7852, 3912
GO:0042325~regulation of phosphorylation	1.7765	2.97704	0.0167301	0.0010543	CAV1, PDGFA, SPHK1, PKIB, HGF, IL34, SDC4, IL31RA, LIF, INHBA, CLCF1, APOE, FAM129A, GADD45B	113, 10892, 6464, 3082, 51191, 1026, 9077, 7042, 728, 4254, 6850, 51196, 51776, 8795, 5208, 7852, 538, 9021, 7046, 3570, 3059, 100133941, 857, 972, 116496, 1909, 3689, 1164, 5788
GO:0042327~positive regulation of phosphorylation	2.48603	1.90173	0.00326569	0.0125392	LIF, CAV1, CLCF1, IL34, FAM129A, IL31RA	1909, 3570, 4254, 3059, 6850, 100133941, 857, 7046, 116496
GO:0042493~response to drug	1.88135	-2.54073	0.0131415	0.00287919	CAV2, CAV1, PDGFA, ENO3, SEMA3C, CAPN3, FOSL1, SLC47A2, ABCB4	2066, 2903, 5870, 2065, 5174, 762, 6506, 2778, 6262, 478, 5727, 2775, 20, 4760, 7534, 4144, 7079, 2026, 58189
GO:0042542~response to hydrogen peroxide	1.39509	2.0519	0.0402633	0.00887356	CRYAB, HMOX1, COL1A1, FOSL1	7837, 4973, 3162, 6648, 2878, 1277, 839
GO:0042592~homeostatic process	1.94661	-1.44641	0.0113082	0.0357761	CAV1, EPAS1, ACP5, MAL, IL31RA, MBP, PTHLH, AGTR1, CD9, INHBA, CCR7, RHCG, ADM, APOE, HMOX1, SERPINE1, VEGFA, DYRK3	64714, 5579, 3708, 5663, 5354, 6262, 2785, 2743, 20, 2898, 5010, 3751, 57338, 745, 4760, 57468, 7018, 4155, 2066, 773, 2902, 7014, 9619, 2903, 2905, 2309, 27345, 51090, 6310, 25769, 4118, 477, 5727, 5530, 5621, 491, 56704, 6511, 5590, 84502, 5653
GO:0042981~regulation of apoptosis	1.61234	5.23625	0.0244149	5.80429e-06	TRAF1, IER3, CRYAB, SPHK1, GDF5, ACTN1, MAL, HGF, IL31RA, INHBA, NUPR1, CLCF1, ETS1, TNFRSF10D, APOE, HMOX1, VEGFA, FOXC1, FOSL1, ANGPTL4	841, 1191, 6659, 10892, 3082, 114769, 8743, 6347, 1728, 84674, 51776, 538, 87, 8870, 6648, 301, 839, 834, 972, 9540, 89846, 3956, 94241, 7128, 2113, 85477, 5788, 5873, 7101, 10673, 960, 1026, 3315, 7042, 7188, 8795, 9021, 7046, 1508, 3570, 7857, 11214, 100133941, 7466, 355, 3162, 26471, 3428, 2537, 7097, 5294
GO:0043062~extracellular structure organization	3.1789	4.61075	0.000662373	2.45048e-05	COL14A1, TNXB, ADAMTS14, LGALS3, ELN, COL1A2, COL6A2, FOXC1, DCN, COL1A1	1281, 1290, 302, 1284, 304, 3371, 140766, 7042, 1842, 4060, 1277, 7373, 538, 1278, 871, 3958, 7046, 7045
GO:0043066~negative regulation of apoptosis	1.86841	2.24556	0.013539	0.00568124	IER3, CLCF1, APOE, TNFRSF10D, CRYAB, HMOX1, VEGFA, SPHK1, FOXC1, HGF, IL31RA, ANGPTL4	7101, 7857, 8870, 6648, 1191, 301, 10892, 6659, 10673, 3082, 6347, 7466, 1026, 972, 3315, 3162, 355, 7128, 2537, 9021, 5294, 7046
GO:0043067~regulation of programmed cell death	1.57399	5.11131	0.0266691	7.73917e-06	TRAF1, IER3, CRYAB, SPHK1, GDF5, ACTN1, MAL, HGF, IL31RA, INHBA, NUPR1, CLCF1, ETS1, TNFRSF10D, APOE, HMOX1, VEGFA, FOXC1, FOSL1, ANGPTL4	841, 1191, 6659, 10892, 3082, 114769, 8743, 6347, 1728, 84674, 51776, 538, 87, 8870, 6648, 301, 839, 834, 972, 9540, 89846, 3956, 94241, 7128, 2113, 85477, 5788, 5873, 7101, 10673, 960, 1026, 3315, 7042, 7188, 8795, 9021, 7046, 1508, 3570, 7857, 11214, 100133941, 7466, 355, 3162, 26471, 3428, 2537, 7097, 5294
GO:0043069~negative regulation of programmed cell death	1.8354	2.17747	0.0146084	0.00664547	IER3, CLCF1, APOE, TNFRSF10D, CRYAB, HMOX1, VEGFA, SPHK1, FOXC1, HGF, IL31RA, ANGPTL4	7101, 7857, 8870, 6648, 1191, 301, 10892, 6659, 10673, 3082, 6347, 7466, 1026, 972, 3315, 3162, 355, 7128, 2537, 9021, 5294, 7046
GO:0044057~regulation of system process	-6.83641	-6.07037	1.45745e-07	8.50423e-07	RAB3A, SLC6A1, TH, PTGS1, GRIN1, GRIN2A, BCAN, NLGN3, PRKCQ, HTR1B, GRM3, SLC1A3, GRM8, CHRM2, ADRA1B, RYR2, TLX3, PBX3	2913, 5663, 6262, 2911, 2898, 745, 2893, 7068, 7018, 9145, 2066, 6812, 2902, 773, 2903, 2905, 5604, 27345, 6855, 3815, 5923, 25769, 477, 54899, 793, 2775, 5530, 491, 9211, 100134444, 5590, 3768, 7533, 7170
GO:0044236~multicellular organismal metabolic process	3.14555	1.49633	0.000715239	0.0318912	MMP10, ACE, TNXB, ADAMTS14, COL1A1	1281, 4313, 1277, 871, 140766
GO:0044259~multicellular organismal macromolecule metabolic process	3.40197	1.7522	0.000396304	0.0176931	MMP10, ACE, TNXB, ADAMTS14, COL1A1	1281, 4313, 1277, 871, 140766
GO:0045639~positive regulation of myeloid cell differentiation	1.89108	2.38891	0.0128505	0.00408403	LIF, INHBA, ETS1, RUNX1	10320, 861, 6352, 4254, 2113, 85477
GO:0045937~positive regulation of phosphate metabolic process	2.38171	1.826	0.00415231	0.014928	LIF, CAV1, CLCF1, IL34, FAM129A, IL31RA	1909, 3570, 4254, 3059, 6850, 100133941, 857, 7046, 116496
GO:0048514~blood vessel morphogenesis	5.43469	2.43103	3.67543e-06	0.00370657	CAV1, EPAS1, TNFRSF12A, PDGFA, PRRX1, ACE, HEY1, APOE, HMOX1, VEGFA, SEMA3C, FOXC1, PLXND1, ANGPTL4	1306, 841, 7857, 302, 304, 3606, 9353, 857, 7042, 1909, 6387, 3162, 7852, 538, 83478, 7046
GO:0048545~response to steroid hormone stimulus	3.15403	2.78933	0.000701407	0.00162433	CAV2, CAV1, ADM, PDGFA, CRYAB, HMOX1, RCAN1, COL1A1, FOSL1, ABCB4	3570, 100133941, 6347, 858, 857, 839, 1026, 7042, 6352, 3162, 3490, 355, 713, 1277, 9021, 7046
GO:0048666~neuron development	-8.53132	-6.63975	2.94225e-09	2.29216e-07	DCC, RAB3A, OPCML, LMX1B, TH, NR4A2, NTNG1, GRIN3A, SLIT1, SALL3, LINGO1, EPHA7, SLITRK4, SLC1A3, CLIC5, BCL11B, TNR, POU4F2, PBX3, OLFM3, ETV4, NTM, DSCAM	9369, 5048, 5663, 1028, 3897, 57679, 90249, 4761, 26227, 6616, 1267, 8522, 6900, 65078, 6812, 9378, 773, 8851, 2065, 2045, 5604, 50863, 5923, 26050, 5649, 2775, 491, 118427, 429, 8633, 114798, 4978, 139065, 2020, 26047, 80303
GO:0048667~cell morphogenesis involved in neuron differentiation	-4.79102	-3.59932	1.61799e-05	0.000251585	DCC, RAB3A, NR4A2, NTNG1, SLIT1, EPHA7, SLITRK4, SLC1A3, BCL11B, TNR, CLIC5, POU4F2, ETV4, DSCAM	9378, 6812, 773, 8851, 2065, 9369, 2045, 5048, 26050, 5649, 3897, 57679, 491, 90249, 8633, 114798, 139065, 6616, 1267, 6900, 65078
GO:0048812~neuron projection morphogenesis	-3.42719	-3.96061	0.000373946	0.000109494	DCC, RAB3A, EPHA7, SLITRK4, TNR, BCL11B, NR4A2, NTNG1, POU4F2, SLIT1, ETV4, DSCAM	9378, 6812, 773, 8851, 2065, 9369, 2045, 5604, 5048, 26050, 5649, 3897, 57679, 90249, 8633, 114798, 139065, 6616, 1267, 8522, 6900, 65078
GO:0048858~cell projection morphogenesis	-3.43936	-3.11661	0.000363613	0.000764521	DCC, RAB3A, ONECUT1, NTNG1, NR4A2, SLIT1, SLITRK4, EPHA7, TNR, BCL11B, POU4F2, ETV4, DSCAM	9378, 6812, 773, 8851, 2065, 9369, 2045, 5604, 5048, 26050, 5649, 3897, 57679, 90249, 8633, 114798, 139065, 6616, 1267, 8522, 6900, 65078
GO:0048870~cell motility	1.31124	3.06735	0.0488383	0.000856342	ICAM1, CAV2, ETS1, TNFRSF12A, ITGA5, SEMA3C, FOXC1, DNAH2, SELPLG	3570, 7101, 7857, 9353, 100133941, 6347, 858, 960, 83666, 7042, 9201, 6352, 6387, 7412, 4254, 6850, 3689, 6386, 7852, 2113, 7046, 3655
GO:0048878~chemical homeostasis	2.15336	1.86669	0.00702487	0.0135929	CAV1, EPAS1, MAL, MBP, PTHLH, AGTR1, CD9, CCR7, ADM, RHCG, APOE, HMOX1, SERPINE1, VEGFA	19, 1230, 6347, 83959, 9388, 6352, 728, 51196, 7852, 538, 4057, 3073, 6646, 6648, 100133941, 30061, 79054, 857, 7466, 1909, 6387, 3162, 10577, 4547, 2537, 1356, 5788
GO:0050730~regulation of peptidyl-tyrosine phosphorylation	2.42075	2.17712	0.0037953	0.00665092	LIF, CAV1, PDGFA, CLCF1, IL31RA	3570, 4254, 3059, 6850, 3689, 100133941, 857, 5788
GO:0050804~regulation of synaptic transmission	-3.96264	-8.41499	0.000108984	3.84603e-09	RAB3A, HTR1B, GRM3, SLC1A3, SLC6A1, GRM8, GRIN1, GRIN2A, BCAN, NLGN3	2066, 6812, 2902, 773, 2903, 2913, 2905, 27345, 6855, 5663, 3815, 5923, 25769, 2911, 54899, 793, 5530, 491, 9211, 2898, 5590, 2893, 7533, 9145
GO:0050877~neurological system process	-9.3041	-13.4106	4.96483e-10	3.88538e-14	RAB3A, KCNC4, SLC6A1, POU6F2, TH, CACNB2, GRIN3A, GABBR2, TIMP3, HTR1B, SLC1A3, SYN3, POU4F2, POU3F1, OLIG2, TLX3, GABRG1, GABRG2, DLGAP2, GRIN1, GRIN2A, NLGN3, VSX2, GRM5, GRM3, GRM2, GRM8, CLIC5, GRM7, ADRA1B, PBX3, UNC13C, SST	783, 2913, 2334, 8927, 2911, 57030, 57679, 2743, 27445, 2898, 745, 4761, 2893, 6616, 4155, 2902, 773, 2903, 2905, 774, 1428, 6310, 6505, 51090, 3815, 5923, 6506, 4118, 478, 4884, 477, 273, 6511, 83394, 1040, 5590, 5653, 3785, 51764, 2563, 440279, 2565, 26047, 2566, 6014, 2562, 2561, 9369, 762, 22999, 869, 5048, 5663, 5354, 1027, 51552, 5010, 3751, 107, 57468, 2559, 10804, 23095, 2555, 1267, 9378,…
GO:0050905~neuromuscular process	-2.96144	-1.43813	0.00109286	0.0364642	SLC1A3, CLIC5, GRIN1, GRIN2A, POU4F2, GRIN3A	491, 773, 2902, 2903, 2905, 5048, 2743
GO:0051174~regulation of phosphorus metabolic process	2.0015	3.38379	0.00996549	0.000413243	CAV1, PDGFA, SPHK1, RCAN1, PKIB, HGF, IL34, SDC4, IL31RA, LIF, INHBA, CLCF1, APOE, FAM129A, GADD45B	113, 10892, 6464, 3082, 51191, 1026, 9077, 7042, 728, 4254, 6850, 51196, 51776, 80183, 8795, 5208, 7852, 538, 9021, 7046, 3570, 3059, 100133941, 857, 972, 5341, 116496, 1909, 3689, 1164, 5788
GO:0051270~regulation of cell motion	3.14859	2.34749	0.000710249	0.0044927	LAMA2, ICAM1, ACE, F10, ETS1, PDGFA, APOE, HMOX1, VEGFA, SPHK1, ACTN1	7205, 3570, 91624, 4542, 7042, 6387, 3162, 10630, 6672, 3910, 2113, 7852, 3912, 7046, 87
GO:0051272~positive regulation of cell motion	1.74095	1.826	0.0181571	0.014928	ICAM1, F10, ETS1, PDGFA, VEGFA, SPHK1	7042, 7205, 6387, 3570, 10630, 4542, 2113, 3912, 7046
GO:0051674~localization of cell	1.31124	3.06735	0.0488383	0.000856342	ICAM1, CAV2, ETS1, TNFRSF12A, ITGA5, SEMA3C, FOXC1, DNAH2, SELPLG	3570, 7101, 7857, 9353, 100133941, 6347, 858, 960, 83666, 7042, 9201, 6352, 6387, 7412, 4254, 6850, 3689, 6386, 7852, 2113, 7046, 3655
GO:0051969~regulation of transmission of nerve impulse	-3.80693	-9.138	0.000155979	7.27775e-10	RAB3A, HTR1B, GRM3, SLC1A3, SLC6A1, GRM8, GRIN1, GRIN2A, BCAN, NLGN3	2913, 5663, 2911, 2898, 745, 2893, 7018, 9145, 2066, 6812, 773, 2902, 2903, 2905, 27345, 6855, 5923, 3815, 25769, 54899, 793, 5530, 491, 9211, 5590, 7533
GO:0060078~regulation of postsynaptic membrane potential	-1.38974	-2.70592	0.0407625	0.00196824	GRIN1, GRIN2A, NLGN3	2898, 2902, 2903, 2905, 6310, 5530
GO:0060341~regulation of cellular localization	-2.1017	-1.38615	0.00791218	0.0411003	RAB3A, PRKCQ, HTR1B, GRM8, GRM7, NNAT, PTGS1, RYR2, TCF7L2	6812, 773, 56253, 801, 27345, 5569, 6262, 6857, 27445, 115827, 20, 25837, 4760, 6447, 808, 11069, 112755, 6616
GO:0060548~negative regulation of cell death	1.82453	2.16478	0.0149786	0.00684263	IER3, CLCF1, APOE, TNFRSF10D, CRYAB, HMOX1, VEGFA, SPHK1, FOXC1, HGF, IL31RA, ANGPTL4	7101, 7857, 8870, 6648, 1191, 301, 10892, 6659, 10673, 3082, 6347, 7466, 1026, 972, 3315, 3162, 355, 7128, 2537, 9021, 5294, 7046
