# Supplementary material for: Genomic analysis of the molecular neuropathology of tuberous sclerosis using a human stem cell model
Source: Genome Med. 2016 Sep 21;8:94. doi: 10.1186/s13073-016-0347-3 (PMC5031259; doi:10.1186/s13073-016-0347-3)
Supplement: Additional file 8: Table S5. — Gene set enrichment analysis of ribosome profiling data (related to Fig. 3d). (XLSX 11.1 kb) [file 13073_2016_347_MOESM8_ESM.xlsx]

## Sheet: TSC2-hoVSwt-FisherGeneSets-FDR0
	Additional file 8: Table S5. Gene set enrichment analysis of ribosome profiling data (related to Fig. 3d). This table displays the gene sets (and their associated genes), which were found to be significantly changed in translation by ribosome profiling in TSC2 deleted cells as compared to wild-type cells. p value and FDR determined by Fisher’s exact test are listed for all significantly changed g…
Type	GeneSet	FisherP	FisherFDR	SupportingGenes
Positive	Regulation of translation initiation	1.03965e-20	4.39692e-19	GNB2L1,PABPC1,RPL10,RPL13A,RPL3,RPL5,RPL7A,RPLP2,RPS15,RPS16,RPS19,RPS2,RPS21,RPS27,RPS6
Positive	Nonsense mediated decay	9.20645e-23	2.20648e-20	PABPC1,RPL10,RPL13A,RPL28,RPL3,RPL5,RPL7A,RPLP2,RPS15,RPS16,RPS19,RPS2,RPS21,RPS27,RPS6
Positive	Eukaryotic Translation Elongation	7.47576e-23	2.20648e-20	EEF2,RPL10,RPL13A,RPL28,RPL3,RPL5,RPL7A,RPLP2,RPS15,RPS16,RPS19,RPS2,RPS21,RPS27,RPS6
Positive	interspecies interaction between organisms	2.20093e-14	2.9305e-13	GNB2L1,HMGA1,NOS3,RPL10,RPL13A,RPL28,RPL3,RPL5,RPL7A,RPLP2,RPS15,RPS16,RPS19,RPS2,RPS21,RPS27,RPS6,SLC25A6,VIM
Positive	Translation: Selenium pathway	8.69215e-19	1.73602e-17	MAT2A,RPL10,RPL13A,RPL3,RPL5,RPL7A,RPLP2,RPS15,RPS16,RPS19,RPS2,RPS21,RPS27,RPS6
Positive	Genes implicyted in cystic fibrosis disease	1.245e-10	1.26078e-09	GNB2L1,NOS3,RPL10,RPL13A,RPL3,RPL5,RPL7A,RPLP2,RPS15,RPS16,RPS19,RPS2,RPS21,RPS27,RPS6,SFTPD
Positive	Cellular component disassembly	1.99269e-18	3.6737e-17	COL9A2,HMGA1,MMP19,RPL10,RPL13A,RPL28,RPL3,RPL5,RPL7A,RPLP2,RPS15,RPS16,RPS19,RPS2,RPS21,RPS27,RPS6,VIM
Positive	Protein complex disassembly	1.20635e-20	4.56506e-19	HMGA1,RPL10,RPL13A,RPL28,RPL3,RPL5,RPL7A,RPLP2,RPS15,RPS16,RPS19,RPS2,RPS21,RPS27,RPS6
Positive	Protein synthesis	2.56344e-19	5.26604e-18	RPL10,RPL13A,RPL28,RPL3,RPL5,RPL7A,RPLP2,RPS15,RPS16,RPS19,RPS2,RPS21,RPS27,RPS6,SLC25A6
Positive	mRNA metabolic process	6.12667e-12	7.10496e-11	HNRNPM,LUC7L3,PABPC1,RPL10,RPL13A,RPL28,RPL3,RPL5,RPL7A,RPLP2,RPS15,RPS16,RPS19,RPS2,RPS21,RPS27,RPS6
Positive	Cellular nitrogen compound biosynthetic process	0.000107951	0.000718675	ATF5,HMGA1,MAT2A,MLLT3,NOS3,RPL10,RPL13A,RPL28,RPL3,RPL5,RPL7A,RPLP2,RPS15,RPS16,RPS19,RPS2,RPS21,RPS27,RPS6
Positive	Protein targeting	1.35532e-14	1.91074e-13	MLPH,RPL10,RPL13A,RPL28,RPL3,RPL5,RPL7A,RPLP2,RPS15,RPS16,RPS19,RPS2,RPS21,RPS27,RPS6,SLC25A6
Positive	Cellular component organization	0.00166537	0.00935472	COL9A2,HMGA1,LUC7L3,MMP19,NOS3,RPL10,RPL13A,RPL28,RPL3,RPL5,RPL7A,RPLP2,RPS15,RPS16,RPS19,RPS2,RPS21,RPS27,RPS6,SLC25A6,SYCE2,VIM
Negative	Fatty acid metabolism: very low density lipoprotein particle remodeling	1.76379e-05	0.00634083	LCAT,LPL
