# Supplementary material for: Genomic analysis of the molecular neuropathology of tuberous sclerosis using a human stem cell model
Source: Genome Med. 2016 Sep 21;8:94. doi: 10.1186/s13073-016-0347-3 (PMC5031259; doi:10.1186/s13073-016-0347-3)
Supplement: Additional file 9: Table S6. — Gene ontology term enrichments for ribosome profiling data (related to Fig. 3f). (XLSX 11 kb) [file 13073_2016_347_MOESM9_ESM.xlsx]

## Sheet: Ho-OverTranslated-EnrichDAVID-o
Additional file 9: Table S6. Gene ontology term enrichments for ribosome profiling data (related to Fig. 3f). This table displays gene ontology term enrichments for genes that show increased translation in TSC2 deleted cells as compared to wild-type cells; revealed by the ribosome profiling data. All GO terms passing the significance threshold and their associate genes are listed together with th…
Category	Term	Count	PValue	FDR	Genes	GeneSymbol
GOTERM_BP_FAT	GO:0001568~blood vessel development	21	2.95288e-09	5.02591e-06	4846, 5154, 2034, 23462, 857, 10512, 3726, 348, 51330, 3162, 5396, 7422, 183, 51129, 4627, 1636, 1277, 4327, 1278, 23129, 4015	NOS3,PDGFA,EPAS1,HEY1,CAV1,SEMA3C,JUNB,APOE,TNFRSF12A,HMOX1,PRRX1,VEGFA,AGT,ANGPTL4,MYH9,ACE,COL1A1,MMP19,COL1A2,PLXND1,LOX
GOTERM_BP_FAT	GO:0001944~vasculature development	21	4.03395e-09	6.86591e-06	4846, 5154, 2034, 23462, 857, 10512, 3726, 348, 51330, 3162, 5396, 7422, 183, 51129, 4627, 1636, 1277, 4327, 1278, 23129, 4015	NOS3,PDGFA,EPAS1,HEY1,CAV1,SEMA3C,JUNB,APOE,TNFRSF12A,HMOX1,PRRX1,VEGFA,AGT,ANGPTL4,MYH9,ACE,COL1A1,MMP19,COL1A2,PLXND1,LOX
GOTERM_BP_FAT	GO:0048514~blood vessel morphogenesis	18	4.86373e-08	8.27822e-05	4846, 5154, 2034, 23462, 857, 10512, 348, 3726, 51330, 3162, 5396, 7422, 183, 51129, 4627, 1636, 4327, 23129	NOS3,PDGFA,EPAS1,HEY1,CAV1,SEMA3C,APOE,JUNB,TNFRSF12A,HMOX1,PRRX1,VEGFA,AGT,ANGPTL4,MYH9,ACE,MMP19,PLXND1
GOTERM_BP_FAT	GO:0048771~tissue remodeling	8	5.26535e-06	0.00896142	4846, 7422, 183, 1636, 2034, 857, 54, 10512	NOS3,VEGFA,AGT,ACE,EPAS1,CAV1,ACP5,SEMA3C
GOTERM_BP_FAT	GO:0032101~regulation of response to external stimulus	11	2.4196e-05	0.0411744	7538, 4846, 5154, 9180, 7422, 183, 185, 5176, 857, 5054, 348	ZFP36,NOS3,PDGFA,OSMR,VEGFA,AGT,AGTR1,SERPINF1,CAV1,SERPINE1,APOE
GOTERM_BP_FAT	GO:0030198~extracellular matrix organization	12	2.87094e-06	0.00488632	1292, 183, 10631, 1277, 11117, 1634, 7373, 1278, 3958, 140766, 7148, 4015	COL6A2,AGT,POSTN,COL1A1,EMILIN1,DCN,COL14A1,COL1A2,LGALS3,ADAMTS14,TNXB,LOX
GOTERM_BP_FAT	GO:0042312~regulation of vasodilation	6	8.32487e-06	0.0141683	3162, 4846, 133, 185, 1636, 857	HMOX1,NOS3,ADM,AGTR1,ACE,CAV1
GOTERM_BP_FAT	GO:0008015~blood circulation	12	1.56105e-05	0.0265663	3162, 4846, 133, 7422, 183, 185, 1636, 1278, 857, 7134, 1827, 348	HMOX1,NOS3,ADM,VEGFA,AGT,AGTR1,ACE,COL1A2,CAV1,TNNC1,RCAN1,APOE
GOTERM_BP_FAT	GO:0003013~circulatory system process	12	1.56105e-05	0.0265663	3162, 4846, 133, 7422, 183, 185, 1636, 1278, 857, 7134, 1827, 348	HMOX1,NOS3,ADM,VEGFA,AGT,AGTR1,ACE,COL1A2,CAV1,TNNC1,RCAN1,APOE
