# Supplementary material for: Genomic analysis of the molecular neuropathology of tuberous sclerosis using a human stem cell model
Source: Genome Med. 2016 Sep 21;8:94. doi: 10.1186/s13073-016-0347-3 (PMC5031259; doi:10.1186/s13073-016-0347-3)
Supplement: Additional file 11: Table S8. — Gene sets and associated genes that show after mTOR treatment a reversal of the change in expression detected in untreated TSC2 deletion cells (related to Fig. 4b). (XLSX 25.8 kb) [file 13073_2016_347_MOESM11_ESM.xlsx]

## Sheet: rescue-VennGeneSets-genes
Additional file 11: Table S8. Gene sets and associated genes that show after mTOR treatment a reversal of the change in expression detected in untreated TSC2 deletion cells (related to Fig. 4b). This table displays genes for which the significant change in expression upon loss of TSC2 is at least partially reversed by mTOR inhibitor treatment. The table is sorted according to the level the revers…
Type	Condition	GeneSet	Count	Genes
RescueRPF	Up in TSC-/-:TRUE; Down by AZD:FALSE; Down by Rapamycin:FALSE	EUKARYOTIC_TRANSLATION_TERMINATION_REACTOME	1	ETF1
RescueRPF	Up in TSC-/-:TRUE; Down by AZD:FALSE; Down by Rapamycin:FALSE	FORMATION_OF_A_POOL_OF_FREE_40S_SUBUNITS_REACTOME	1	EIF3J
RescueRPF	Up in TSC-/-:TRUE; Down by AZD:FALSE; Down by Rapamycin:FALSE	GTP_HYDROLYSIS_AND_JOINING_OF_THE_60S_RIBOSOMAL_SUBUNIT_REACTOME	1	EIF5B
RescueRPF	Up in TSC-/-:TRUE; Down by AZD:FALSE; Down by Rapamycin:FALSE	INFLUENZA_VIRAL_RNA_TRANSCRIPTION_AND_REPLICATION_REACTOME	1	NUPL2
RescueRPF	Up in TSC-/-:TRUE; Down by AZD:FALSE; Down by Rapamycin:FALSE	INTERACTION_BETWEEN_L1_AND_ANKYRINS_REACTOME	1	SCN1B
RescueRPF	Up in TSC-/-:TRUE; Down by AZD:FALSE; Down by Rapamycin:FALSE	L13A_MEDIATED_TRANSLATIONAL_SILENCING_OF_CERULOPLASMIN_EXPRESSION_REACTOME	2	EIF2S1,EIF4H
RescueRPF	Up in TSC-/-:TRUE; Down by AZD:FALSE; Down by Rapamycin:FALSE	NEURONAL_SYSTEM_REACTOME	11	DLG1,GJC1,GJD2,GLUL,KCNH1,KCNMB4,MYO6,PLCB3,PPFIA1,SLC17A7,SLC6A12
RescueRPF	Up in TSC-/-:TRUE; Down by AZD:FALSE; Down by Rapamycin:FALSE	NONSENSE_MEDIATED_DECAY__NMD__REACTOME	3	MAGOH,RBM8A,UPF3B
RescueRPF	Up in TSC-/-:TRUE; Down by AZD:FALSE; Down by Rapamycin:FALSE	SRP_DEPENDENT_COTRANSLATIONAL_PROTEIN_TARGETING_TO_MEMBRANE_REACTOME	1	SEC11A
RescueRPF	Up in TSC-/-:TRUE; Down by AZD:FALSE; Down by Rapamycin:FALSE	HIF_1_ALPHA_TRANSCRIPTION_FACTOR_NETWORK_NCI_NATURE	19	ADM,ALDOA,BHLHE40,BNIP3,EGLN3,ENO1,ETS1,GCK,HK2,HMOX1,JUN,MCL1,PFKFB3,PGK1,PGM1,PLIN2,SERPINE1,TFF3,VEGFA
RescueRPF	Up in TSC-/-:TRUE; Down by AZD:FALSE; Down by Rapamycin:FALSE	INFLUENZA_INFECTION_REACTOME	1	CPSF4
RescueRPF	Up in TSC-/-:TRUE; Down by AZD:FALSE; Down by Rapamycin:FALSE	MUSCLE_CONTRACTION_REACTOME	3	CALD1,MYLK,VCL
RescueRPF	Up in TSC-/-:TRUE; Down by AZD:FALSE; Down by Rapamycin:FALSE	STRIATED_MUSCLE_CONTRACTION_REACTOME	8	DES,MYBPC1,TNNC1,TNNI1,TPM3,TPM4,TTN,VIM
RescueRPF	Up in TSC-/-:TRUE; Down by AZD:FALSE; Down by Rapamycin:FALSE	TRANSLATION_REACTOME	1	EIF2B2
RescueRPF	Up in TSC-/-:TRUE; Down by AZD:FALSE; Down by Rapamycin:FALSE	ASSEMBLY_OF_COLLAGEN_FIBRILS_AND_OTHER_MULTIMERIC_STRUCTURES_REACTOME	3	DST,LOX,LOXL2
RescueRPF	Up in TSC-/-:TRUE; Down by AZD:FALSE; Down by Rapamycin:FALSE	CALCINEURIN_REGULATED_NFAT_DEPENDENT_TRANSCRIPTION_IN_LYMPHOCYTES_NCI_NATURE	5	CASP3,CDK4,FOSL1,ITCH,JUNB
RescueRPF	Up in TSC-/-:TRUE; Down by AZD:FALSE; Down by Rapamycin:FALSE	CHEMOKINE_RECEPTORS_BIND_CHEMOKINES_REACTOME	3	CCR10,CCR7,CXCL8
RescueRPF	Up in TSC-/-:TRUE; Down by AZD:FALSE; Down by Rapamycin:FALSE	COLLAGEN_DEGRADATION_REACTOME	4	COL14A1,MMP10,MMP12,MMP1
RescueRPF	Up in TSC-/-:TRUE; Down by AZD:FALSE; Down by Rapamycin:FALSE	ECM_PROTEOGLYCANS_REACTOME	3	COL9A2,LAMA2,TGFB2
RescueRPF	Up in TSC-/-:TRUE; Down by AZD:FALSE; Down by Rapamycin:FALSE	EXTRACELLULAR_MATRIX_ORGANIZATION_REACTOME	4	ELN,FBN2,GDF5,MFAP4
RescueRPF	Up in TSC-/-:TRUE; Down by AZD:FALSE; Down by Rapamycin:FALSE	IL4_MEDIATED_SIGNALING_EVENTS_NCI_NATURE	4	COL1A1,HMGA1,SHC1,STAT6
RescueRPF	Up in TSC-/-:TRUE; Down by AZD:FALSE; Down by Rapamycin:FALSE	INTEGRIN_CELL_SURFACE_INTERACTIONS_REACTOME	1	ITGA5
RescueRPF	Up in TSC-/-:TRUE; Down by AZD:FALSE; Down by Rapamycin:FALSE	INTERFERON_ALPHA_BETA_SIGNALING_REACTOME	14	EGR1,GBP2,HLA-A,HLA-E,HLA-F,HLA-G,IFI35,IFIT1,IFIT2,IFIT3,IRF9,ISG20,MX1,SOCS3
RescueRPF	Up in TSC-/-:TRUE; Down by AZD:FALSE; Down by Rapamycin:FALSE	INTERFERON_GAMMA_SIGNALING_REACTOME	6	B2M,GBP1,HLA-DPB1,ICAM1,MID1,TRIM21
RescueRPF	Up in TSC-/-:TRUE; Down by AZD:FALSE; Down by Rapamycin:FALSE	NCAM1_INTERACTIONS_REACTOME	1	CACNA1G
RescueRPF	Up in TSC-/-:TRUE; Down by AZD:FALSE; Down by Rapamycin:FALSE	NON_INTEGRIN_MEMBRANE_ECM_INTERACTIONS_REACTOME	2	ITGA6,LAMC2
RescueRPF	Up in TSC-/-:TRUE; Down by AZD:FALSE; Down by Rapamycin:FALSE	O_LINKED_GLYCOSYLATION_REACTOME	11	ADAMTS15,ADAMTS1,ADAMTS4,ADAMTS5,ADAMTS6,ADAMTS9,B3GNT2,B3GNT5,GCNT1,SPON2,THBS2
RescueRPF	Up in TSC-/-:TRUE; Down by AZD:FALSE; Down by Rapamycin:FALSE	PLATELET_DEGRANULATION_REACTOME	10	ABCC4,ACTN1,CD63,CD9,HGF,PDGFA,PDGFB,TMSB4X,TUBA4A,WDR1
RescueRPF	Up in TSC-/-:TRUE; Down by AZD:FALSE; Down by Rapamycin:FALSE	AXON_GUIDANCE_REACTOME	21	ACTR3,ARPC3,ARPC5,CAP2,DNM2,ENAH,EPHA3,EZR,FARP2,IL6R,LIMK1,MSN,MYH14,MYH9,MYL12A,MYO10,PLXND1,RHOB,RHOG,SDCBP,VASP
RescueRPF	Up in TSC-/-:TRUE; Down by AZD:FALSE; Down by Rapamycin:FALSE	CELL_CYCLE_REACTOME	10	CCND1,CDC25B,CDKN2B,CLSPN,DIDO1,LIN37,MAX,PPP1CB,REC8,SYCE2
RescueRPF	Up in TSC-/-:TRUE; Down by AZD:FALSE; Down by Rapamycin:FALSE	CELL_SURFACE_INTERACTIONS_AT_THE_VASCULAR_WALL_REACTOME	4	SLC16A1,SLC16A3,TEK,YES1
RescueRPF	Up in TSC-/-:TRUE; Down by AZD:FALSE; Down by Rapamycin:FALSE	CHOLESTEROL_BIOSYNTHESIS_REACTOME	10	CYP51A1,DHCR7,FDPS,HMGCS1,IDI1,LBR,LSS,MSMO1,MVK,NSDHL
RescueRPF	Up in TSC-/-:TRUE; Down by AZD:FALSE; Down by Rapamycin:FALSE	CONDENSATION_OF_PROPHASE_CHROMOSOMES_REACTOME	2	SETD8,SMC4
RescueRPF	Up in TSC-/-:TRUE; Down by AZD:FALSE; Down by Rapamycin:FALSE	DEADENYLATION_OF_MRNA_REACTOME	1	TNKS1BP1
RescueRPF	Up in TSC-/-:TRUE; Down by AZD:FALSE; Down by Rapamycin:FALSE	DEFECTIVE_ACTH_CAUSES_OBESITY_AND_PRO_OPIOMELANOCORTININ_DEFICIENCY__POMCD__REACTOME	21	AGT,AGTR1,ANXA1,AVP,CD55,FPR1,FZD5,GPER1,GPR39,MCHR1,NPFFR2,NPY1R,NPY5R,OXT,PTCH2,PTH2,PTHLH,QRFPR,S1PR3,SSTR2,TAC1
RescueRPF	Up in TSC-/-:TRUE; Down by AZD:FALSE; Down by Rapamycin:FALSE	DIRECT_P53_EFFECTORS_NCI_NATURE	17	AIFM2,ATF3,BAK1,BTG2,CAV1,DDX5,DGCR8,DUSP5,GADD45A,GDF15,HIC1,LIF,PLK3,PMAIP1,PTEN,SNAI2,STEAP3
RescueRPF	Up in TSC-/-:TRUE; Down by AZD:FALSE; Down by Rapamycin:FALSE	GENERIC_TRANSCRIPTION_PATHWAY_REACTOME	37	NR0B1,NR1H3,NR2E1,NR2F1,NRBF2,NRBP1,UBE2D3,WWTR1,ZNF124,ZNF154,ZNF226,ZNF267,ZNF334,ZNF350,ZNF354B,ZNF439,ZNF440,ZNF460,ZNF480,ZNF485,ZNF496,ZNF528,ZNF544,ZNF547,ZNF569,ZNF600,ZNF605,ZNF655,ZNF658,ZNF660,ZNF669,ZNF671,ZNF708,ZNF70,ZNF749,ZNF790,ZSCAN32
RescueRPF	Up in TSC-/-:TRUE; Down by AZD:FALSE; Down by Rapamycin:FALSE	MEIOTIC_RECOMBINATION_REACTOME	1	RBBP8
RescueRPF	Up in TSC-/-:TRUE; Down by AZD:FALSE; Down by Rapamycin:FALSE	M_G1_TRANSITION_REACTOME	5	CDK2,PSMB4,PSMC2,PSMD4,PSMD5
RescueRPF	Up in TSC-/-:TRUE; Down by AZD:FALSE; Down by Rapamycin:FALSE	MITOCHONDRIAL_TRANSLATION_ELONGATION_REACTOME	7	DAP3,MRPL24,MRPL35,MRPS16,MRPS21,MRPS25,MRPS31
RescueRPF	Up in TSC-/-:TRUE; Down by AZD:FALSE; Down by Rapamycin:FALSE	M_PHASE_REACTOME	5	CLIP1,LMNA,MASTL,MIS12,NSL1
RescueRPF	Up in TSC-/-:TRUE; Down by AZD:FALSE; Down by Rapamycin:FALSE	NEGATIVE_EPIGENETIC_REGULATION_OF_RRNA_EXPRESSION_REACTOME	2	MBD2,SAP30BP
RescueRPF	Up in TSC-/-:TRUE; Down by AZD:FALSE; Down by Rapamycin:FALSE	NUCLEOSOME_ASSEMBLY_REACTOME	3	CENPH,CENPL,CENPN
RescueRPF	Up in TSC-/-:TRUE; Down by AZD:FALSE; Down by Rapamycin:FALSE	PROCESSING_OF_CAPPED_INTRON_CONTAINING_PRE_MRNA_REACTOME	13	DHX38,HNRNPC,HNRNPM,NXF1,SF3B4,SNRPA,SNRPF,SRSF2,SRSF3,SRSF5,SRSF6,SRSF7,SUGP1
RescueRPF	Up in TSC-/-:TRUE; Down by AZD:FALSE; Down by Rapamycin:FALSE	REGULATION_OF_INSULIN_LIKE_GROWTH_FACTOR__IGF__TRANSPORT_AND_UPTAKE_BY_INSULIN_LIKE_GROWTH_FACTOR_BINDING_PROTEINS__IGFBPS__REACTOME	3	IGFBP4,IGFBP5,PAPPA2
RescueRPF	Up in TSC-/-:TRUE; Down by AZD:FALSE; Down by Rapamycin:FALSE	RESPONSE_TO_ELEVATED_PLATELET_CYTOSOLIC_CA2+_REACTOME	1	STX4
RescueRPF	Up in TSC-/-:TRUE; Down by AZD:FALSE; Down by Rapamycin:FALSE	RNA_POLYMERASE_I_CHAIN_ELONGATION_REACTOME	4	GTF2H1,POLR1E,TAF1A,TAF1D
RescueRPF	Up in TSC-/-:TRUE; Down by AZD:FALSE; Down by Rapamycin:FALSE	S6K1_MEDIATED_SIGNALLING_REACTOME	1	EEF2K
RescueRPF	Up in TSC-/-:TRUE; Down by AZD:FALSE; Down by Rapamycin:FALSE	TRANSCRIPTIONAL_REGULATION_BY_SMALL_RNAS_REACTOME	1	AGO2
RescueRPF	Up in TSC-/-:TRUE; Down by AZD:FALSE; Down by Rapamycin:FALSE	TRANSCRIPTION_REACTOME	11	MTERF1,NELFE,NFIA,NFIX,POLR3C,POLR3D,POLR3G,SNAPC1,SNAPC3,TAF12,ZNF473
RescueRPF	Up in TSC-/-:TRUE; Down by AZD:FALSE; Down by Rapamycin:FALSE	AMYLOIDS_REACTOME	1	SNCA
RescueRPF	Up in TSC-/-:TRUE; Down by AZD:FALSE; Down by Rapamycin:FALSE	ACTIVATION_OF_SMO_REACTOME	1	GAS8
RescueRPF	Up in TSC-/-:TRUE; Down by AZD:FALSE; Down by Rapamycin:FALSE	ATF_2_TRANSCRIPTION_FACTOR_NETWORK_NCI_NATURE	1	HRK
RescueRPF	Up in TSC-/-:TRUE; Down by AZD:FALSE; Down by Rapamycin:FALSE	FERTILIZATION_REACTOME	2	CATSPERG,HVCN1
RescueRPF	Up in TSC-/-:TRUE; Down by AZD:FALSE; Down by Rapamycin:FALSE	FORMATION_OF_FIBRIN_CLOT__CLOTTING_CASCADE__REACTOME	2	F10,F3
RescueRPF	Up in TSC-/-:TRUE; Down by AZD:FALSE; Down by Rapamycin:FALSE	IL6_MEDIATED_SIGNALING_EVENTS_NCI_NATURE	1	CEBPD
RescueRPF	Up in TSC-/-:TRUE; Down by AZD:FALSE; Down by Rapamycin:FALSE	INTEGRINS_IN_ANGIOGENESIS_NCI_NATURE	6	CHUK,ILK,NFKBIA,PI4KB,PIP5K1A,TGFBR2
RescueRPF	Up in TSC-/-:TRUE; Down by AZD:FALSE; Down by Rapamycin:FALSE	METABOLIC_DISORDERS_OF_BIOLOGICAL_OXIDATION_ENZYMES_REACTOME	16	BPNT1,CYP1B1,CYP27A1,GCLM,GGCT,GSTM4,MAOB,MAT2A,MGST1,MTR,NAT1,NNMT,OPLAH,PAPSS2,SMOX,UGDH
RescueRPF	Up in TSC-/-:TRUE; Down by AZD:FALSE; Down by Rapamycin:FALSE	REGULATION_OF_COMPLEMENT_CASCADE_REACTOME	2	CFB,CFH
RescueRPF	Up in TSC-/-:TRUE; Down by AZD:FALSE; Down by Rapamycin:FALSE	ROLE_OF_CALCINEURIN_DEPENDENT_NFAT_SIGNALING_IN_LYMPHOCYTES_NCI_NATURE	2	MEF2D,RCAN1
RescueRPF	Up in TSC-/-:TRUE; Down by AZD:FALSE; Down by Rapamycin:FALSE	SYNDECAN_4_MEDIATED_SIGNALING_EVENTS_NCI_NATURE	1	ADAM12
RescueRPF	Up in TSC-/-:FALSE; Down by AZD:TRUE; Down by Rapamycin:FALSE	EUKARYOTIC_TRANSLATION_ELONGATION_REACTOME	2	EEF1A2,EEF1B2
RescueRPF	Up in TSC-/-:FALSE; Down by AZD:TRUE; Down by Rapamycin:FALSE	L13A_MEDIATED_TRANSLATIONAL_SILENCING_OF_CERULOPLASMIN_EXPRESSION_REACTOME	1	EIF4A2
RescueRPF	Up in TSC-/-:FALSE; Down by AZD:TRUE; Down by Rapamycin:FALSE	HIF_1_ALPHA_TRANSCRIPTION_FACTOR_NETWORK_NCI_NATURE	1	TF
RescueRPF	Up in TSC-/-:FALSE; Down by AZD:TRUE; Down by Rapamycin:FALSE	MUSCLE_CONTRACTION_REACTOME	1	MYL6B
RescueRPF	Up in TSC-/-:FALSE; Down by AZD:TRUE; Down by Rapamycin:FALSE	CELL_CYCLE_REACTOME	1	TUBG1
RescueRPF	Up in TSC-/-:FALSE; Down by AZD:TRUE; Down by Rapamycin:FALSE	DIRECT_P53_EFFECTORS_NCI_NATURE	1	DDIT4
RescueRPF	Up in TSC-/-:FALSE; Down by AZD:TRUE; Down by Rapamycin:FALSE	GENERIC_TRANSCRIPTION_PATHWAY_REACTOME	2	ZNF570,ZNF607
RescueRPF	Up in TSC-/-:FALSE; Down by AZD:TRUE; Down by Rapamycin:FALSE	INTERACTIONS_OF_VPR_WITH_HOST_CELLULAR_PROTEINS_REACTOME	1	SLC25A5
RescueRPF	Up in TSC-/-:FALSE; Down by AZD:TRUE; Down by Rapamycin:FALSE	MITOCHONDRIAL_TRANSLATION_ELONGATION_REACTOME	2	MRPL13,MRPL32
RescueRPF	Up in TSC-/-:FALSE; Down by AZD:TRUE; Down by Rapamycin:FALSE	NUCLEAR_IMPORT_OF_REV_PROTEIN_REACTOME	1	RCC1
RescueRPF	Up in TSC-/-:FALSE; Down by AZD:TRUE; Down by Rapamycin:FALSE	PROCESSING_OF_CAPPED_INTRON_CONTAINING_PRE_MRNA_REACTOME	1	SNRPA1
RescueRPF	Up in TSC-/-:FALSE; Down by AZD:TRUE; Down by Rapamycin:FALSE	SNRNP_ASSEMBLY_REACTOME	1	GEMIN7
RescueRPF	Up in TSC-/-:FALSE; Down by AZD:TRUE; Down by Rapamycin:FALSE	TRANSCRIPTION_REACTOME	1	SNAPC5
RescueRPF	Up in TSC-/-:FALSE; Down by AZD:TRUE; Down by Rapamycin:FALSE	SIGNALING_EVENTS_MEDIATED_BY_TCPTP_NCI_NATURE	1	EIF2A
RescueRPF	Up in TSC-/-:FALSE; Down by AZD:TRUE; Down by Rapamycin:FALSE	METABOLIC_DISORDERS_OF_BIOLOGICAL_OXIDATION_ENZYMES_REACTOME	2	AHCY,MTRR
RescueRPF	Up in TSC-/-:TRUE; Down by AZD:TRUE; Down by Rapamycin:FALSE	FORMATION_OF_A_POOL_OF_FREE_40S_SUBUNITS_REACTOME	1	EIF3A
RescueRPF	Up in TSC-/-:TRUE; Down by AZD:TRUE; Down by Rapamycin:FALSE	L13A_MEDIATED_TRANSLATIONAL_SILENCING_OF_CERULOPLASMIN_EXPRESSION_REACTOME	1	EIF2S3
RescueRPF	Up in TSC-/-:TRUE; Down by AZD:TRUE; Down by Rapamycin:FALSE	HIF_1_ALPHA_TRANSCRIPTION_FACTOR_NETWORK_NCI_NATURE	1	NPM1
RescueRPF	Up in TSC-/-:TRUE; Down by AZD:TRUE; Down by Rapamycin:FALSE	DIRECT_P53_EFFECTORS_NCI_NATURE	1	CCNK
RescueRPF	Up in TSC-/-:TRUE; Down by AZD:TRUE; Down by Rapamycin:FALSE	GENERIC_TRANSCRIPTION_PATHWAY_REACTOME	2	ZNF415,ZNF649
RescueRPF	Up in TSC-/-:TRUE; Down by AZD:TRUE; Down by Rapamycin:FALSE	M_G1_TRANSITION_REACTOME	2	CDC6,E2F3
RescueRPF	Up in TSC-/-:TRUE; Down by AZD:TRUE; Down by Rapamycin:FALSE	M_PHASE_REACTOME	1	CSNK2A2
RescueRPF	Up in TSC-/-:TRUE; Down by AZD:TRUE; Down by Rapamycin:FALSE	RNA_POLYMERASE_I_CHAIN_ELONGATION_REACTOME	1	MNAT1
RescueRPF	Up in TSC-/-:FALSE; Down by AZD:FALSE; Down by Rapamycin:TRUE	METABOLIC_DISORDERS_OF_BIOLOGICAL_OXIDATION_ENZYMES_REACTOME	1	ACSS1
RescueRPF	Up in TSC-/-:TRUE; Down by AZD:FALSE; Down by Rapamycin:TRUE	GENERIC_TRANSCRIPTION_PATHWAY_REACTOME	1	ZNF195
RescueRPF	Up in TSC-/-:FALSE; Down by AZD:TRUE; Down by Rapamycin:TRUE	EUKARYOTIC_TRANSLATION_ELONGATION_REACTOME	6	FAU,RPL15,RPL23A,RPL29,RPS15,UBA52
RescueRPF	Up in TSC-/-:FALSE; Down by AZD:TRUE; Down by Rapamycin:TRUE	FORMATION_OF_A_POOL_OF_FREE_40S_SUBUNITS_REACTOME	1	EIF3H
RescueRPF	Up in TSC-/-:FALSE; Down by AZD:TRUE; Down by Rapamycin:TRUE	L13A_MEDIATED_TRANSLATIONAL_SILENCING_OF_CERULOPLASMIN_EXPRESSION_REACTOME	1	EIF4B
RescueRPF	Up in TSC-/-:FALSE; Down by AZD:TRUE; Down by Rapamycin:TRUE	PROCESSING_OF_CAPPED_INTRON_CONTAINING_PRE_MRNA_REACTOME	1	YBX1
RescueRPF	Up in TSC-/-:FALSE; Down by AZD:TRUE; Down by Rapamycin:TRUE	RNA_POLYMERASE_I_CHAIN_ELONGATION_REACTOME	1	POLR1C
RescueRPF	Up in TSC-/-:FALSE; Down by AZD:TRUE; Down by Rapamycin:TRUE	SNRNP_ASSEMBLY_REACTOME	1	DDX20
RescueRPF	Up in TSC-/-:TRUE; Down by AZD:TRUE; Down by Rapamycin:TRUE	EUKARYOTIC_TRANSLATION_ELONGATION_REACTOME	68	EEF1A1,EEF1D,EEF1G,EEF2,RPL10,RPL11,RPL12,RPL13A,RPL13,RPL14,RPL18A,RPL18,RPL19,RPL22,RPL24,RPL26,RPL27A,RPL27,RPL28,RPL30,RPL31,RPL32,RPL34,RPL35A,RPL35,RPL36,RPL37A,RPL37,RPL38,RPL39,RPL3,RPL4,RPL5,RPL6,RPL7A,RPL8,RPL9,RPLP0,RPLP1,RPLP2,RPS11,RPS13,RPS14,RPS15A,RPS16,RPS17,RPS18,RPS19,RPS20,RPS21,RPS23,RPS24,RPS25,RPS26,RPS27A,RPS27,RPS28,RPS2,RPS3A,RPS3,RPS4X,RPS4Y1,RPS5,RPS6,RPS7,RPS8,RPS9,RP…
RescueRPF	Up in TSC-/-:TRUE; Down by AZD:TRUE; Down by Rapamycin:TRUE	FORMATION_OF_A_POOL_OF_FREE_40S_SUBUNITS_REACTOME	2	EIF3E,EIF3F
RescueRPF	Up in TSC-/-:TRUE; Down by AZD:TRUE; Down by Rapamycin:TRUE	GTP_HYDROLYSIS_AND_JOINING_OF_THE_60S_RIBOSOMAL_SUBUNIT_REACTOME	1	EIF5
RescueRPF	Up in TSC-/-:TRUE; Down by AZD:TRUE; Down by Rapamycin:TRUE	NONSENSE_MEDIATED_DECAY__NMD__INDEPENDENT_OF_THE_EXON_JUNCTION_COMPLEX__EJC__REACTOME	1	PABPC1
RescueRPF	Up in TSC-/-:TRUE; Down by AZD:TRUE; Down by Rapamycin:TRUE	INFLUENZA_INFECTION_REACTOME	1	SLC25A6
RescueRPF	Up in TSC-/-:TRUE; Down by AZD:TRUE; Down by Rapamycin:TRUE	GENERIC_TRANSCRIPTION_PATHWAY_REACTOME	1	ZNF416
RescueRPF	Up in TSC-/-:TRUE; Down by AZD:TRUE; Down by Rapamycin:TRUE	PROCESSING_OF_CAPPED_INTRON_CONTAINING_PRE_MRNA_REACTOME	1	HNRNPA1
RescueRPF	Down in TSC-/-:TRUE; Up by AZD:FALSE; Up by Rapamycin:FALSE	AMINE_LIGAND_BINDING_RECEPTORS_REACTOME	5	ADRA1B,ADRA1D,ADRA2A,CHRM2,DRD2
RescueRPF	Down in TSC-/-:TRUE; Up by AZD:FALSE; Up by Rapamycin:FALSE	CLASS_C_3__METABOTROPIC_GLUTAMATE_PHEROMONE_RECEPTORS__REACTOME	8	GABBR1,GABBR2,GRM2,GRM3,GRM4,GRM5,GRM7,GRM8
RescueRPF	Down in TSC-/-:TRUE; Up by AZD:FALSE; Up by Rapamycin:FALSE	INFLUENZA_VIRAL_RNA_TRANSCRIPTION_AND_REPLICATION_REACTOME	1	NUP210
RescueRPF	Down in TSC-/-:TRUE; Up by AZD:FALSE; Up by Rapamycin:FALSE	INTERACTION_BETWEEN_L1_AND_ANKYRINS_REACTOME	7	ANK1,L1CAM,SCN2A,SCN3A,SCN3B,SCN4B,SCN8A
RescueRPF	Down in TSC-/-:TRUE; Up by AZD:FALSE; Up by Rapamycin:FALSE	NEURONAL_SYSTEM_REACTOME	72	ABCC9,ADCY1,ADCY2,ADCY7,ALDH5A1,BRAF,CACNA1B,CACNA2D1,CACNA2D2,CACNA2D3,CACNB2,CACNG4,CACNG8,CAMK4,CHRNA4,CHRNB4,DLG3,DLG4,GABRA4,GABRB3,GABRG3,GAD1,GNAI1,GNG11,GRIA1,GRIA3,GRIK4,GRIN1,GRIN2D,GRIP2,HCN1,HCN2,HCN4,KCNA4,KCNA7,KCNAB2,KCNB2,KCNC1,KCNC4,KCND3,KCNF1,KCNH3,KCNJ11,KCNJ2,KCNJ6,KCNJ8,KCNK10,KCNK2,KCNK3,KCNMA1,KCNMB2,KCNN1,KCNN2,NSF,PANX2,PPFIA2,PPFIA3,PRKCA,PRKCB,RAB3A,RIMS1,RPS6KA1,RPS6K…
RescueRPF	Down in TSC-/-:TRUE; Up by AZD:FALSE; Up by Rapamycin:FALSE	SRP_DEPENDENT_COTRANSLATIONAL_PROTEIN_TARGETING_TO_MEMBRANE_REACTOME	3	DDOST,RPN2,SEC11C
RescueRPF	Down in TSC-/-:TRUE; Up by AZD:FALSE; Up by Rapamycin:FALSE	ADHERENS_JUNCTIONS_INTERACTIONS_REACTOME	14	CADM1,CADM2,CADM3,CDH10,CDH12,CDH13,CDH24,CDH2,CDH4,CDH7,CDH8,PVR,PVRL1,PVRL3
RescueRPF	Down in TSC-/-:TRUE; Up by AZD:FALSE; Up by Rapamycin:FALSE	HIF_1_ALPHA_TRANSCRIPTION_FACTOR_NETWORK_NCI_NATURE	5	CXCR4,ID2,NCOA2,SMAD3,TF
RescueRPF	Down in TSC-/-:TRUE; Up by AZD:FALSE; Up by Rapamycin:FALSE	MUSCLE_CONTRACTION_REACTOME	1	ITGB5
RescueRPF	Down in TSC-/-:TRUE; Up by AZD:FALSE; Up by Rapamycin:FALSE	STRIATED_MUSCLE_CONTRACTION_REACTOME	1	DMD
RescueRPF	Down in TSC-/-:TRUE; Up by AZD:FALSE; Up by Rapamycin:FALSE	ASSEMBLY_OF_COLLAGEN_FIBRILS_AND_OTHER_MULTIMERIC_STRUCTURES_REACTOME	3	COL11A1,COL3A1,COL5A3
RescueRPF	Down in TSC-/-:TRUE; Up by AZD:FALSE; Up by Rapamycin:FALSE	CALCINEURIN_REGULATED_NFAT_DEPENDENT_TRANSCRIPTION_IN_LYMPHOCYTES_NCI_NATURE	2	POU2F1,RNF128
RescueRPF	Down in TSC-/-:TRUE; Up by AZD:FALSE; Up by Rapamycin:FALSE	CHEMOKINE_RECEPTORS_BIND_CHEMOKINES_REACTOME	2	CX3CL1,CXCL16
RescueRPF	Down in TSC-/-:TRUE; Up by AZD:FALSE; Up by Rapamycin:FALSE	COLLAGEN_BIOSYNTHESIS_AND_MODIFYING_ENZYMES_REACTOME	3	COLGALT1,PCOLCE2,PLOD1
RescueRPF	Down in TSC-/-:TRUE; Up by AZD:FALSE; Up by Rapamycin:FALSE	COLLAGEN_DEGRADATION_REACTOME	5	COL12A1,COL18A1,COL23A1,COL26A1,MMP15
RescueRPF	Down in TSC-/-:TRUE; Up by AZD:FALSE; Up by Rapamycin:FALSE	DEGRADATION_OF_THE_EXTRACELLULAR_MATRIX_REACTOME	7	ADAM15,BMP1,BSG,MMP17,MMP24,NCSTN,TLL2
RescueRPF	Down in TSC-/-:TRUE; Up by AZD:FALSE; Up by Rapamycin:FALSE	ECM_PROTEOGLYCANS_REACTOME	11	AGRN,COL9A3,DAG1,ITGA9,ITGB3,LAMA4,LAMB2,NCAM1,PTPRS,TNR,VTN
RescueRPF	Down in TSC-/-:TRUE; Up by AZD:FALSE; Up by Rapamycin:FALSE	EXTRACELLULAR_MATRIX_ORGANIZATION_REACTOME	6	BMP7,FBLN2,FBLN5,FBN3,LTBP2,MFAP2
RescueRPF	Down in TSC-/-:TRUE; Up by AZD:FALSE; Up by Rapamycin:FALSE	IL4_MEDIATED_SIGNALING_EVENTS_NCI_NATURE	3	MTOR,OPRM1,THY1
RescueRPF	Down in TSC-/-:TRUE; Up by AZD:FALSE; Up by Rapamycin:FALSE	INTEGRIN_CELL_SURFACE_INTERACTIONS_REACTOME	3	F11R,ITGA3,ITGB8
RescueRPF	Down in TSC-/-:TRUE; Up by AZD:FALSE; Up by Rapamycin:FALSE	INTERFERON_ALPHA_BETA_SIGNALING_REACTOME	3	IFITM1,IFITM2,IFITM3
RescueRPF	Down in TSC-/-:TRUE; Up by AZD:FALSE; Up by Rapamycin:FALSE	INTERFERON_GAMMA_SIGNALING_REACTOME	2	TRIM14,VCAM1
RescueRPF	Down in TSC-/-:TRUE; Up by AZD:FALSE; Up by Rapamycin:FALSE	NCAM1_INTERACTIONS_REACTOME	4	CNTN2,COL4A5,GFRA1,ST8SIA4
RescueRPF	Down in TSC-/-:TRUE; Up by AZD:FALSE; Up by Rapamycin:FALSE	NON_INTEGRIN_MEMBRANE_ECM_INTERACTIONS_REACTOME	4	CASK,NRXN1,NTN4,SDC2
RescueRPF	Down in TSC-/-:TRUE; Up by AZD:FALSE; Up by Rapamycin:FALSE	O_LINKED_GLYCOSYLATION_REACTOME	18	ADAMTS10,ADAMTS12,ADAMTS2,ADAMTS3,ADAMTS7,ADAMTSL1,B4GALT6,GALNT13,GALNT18,GALNTL6,SEMA5A,SEMA5B,SPON1,ST3GAL3,ST6GAL1,ST6GALNAC3,THSD4,THSD7A
RescueRPF	Down in TSC-/-:TRUE; Up by AZD:FALSE; Up by Rapamycin:FALSE	PLATELET_DEGRANULATION_REACTOME	8	APP,CD36,CFD,EGF,GAS6,SCG3,SERPING1,TIMP1
RescueRPF	Down in TSC-/-:TRUE; Up by AZD:FALSE; Up by Rapamycin:FALSE	AMB2_INTEGRIN_SIGNALING_NCI_NATURE	1	PRKCZ
RescueRPF	Down in TSC-/-:TRUE; Up by AZD:FALSE; Up by Rapamycin:FALSE	APC_C_MEDIATED_DEGRADATION_OF_CELL_CYCLE_PROTEINS_REACTOME	1	BTRC
RescueRPF	Down in TSC-/-:TRUE; Up by AZD:FALSE; Up by Rapamycin:FALSE	AXON_GUIDANCE_REACTOME	38	ABLIM2,ALCAM,CHL1,CNTN1,CNTN6,CNTNAP1,DCC,DPYSL5,EFNA2,EFNA5,EFNB2,EPHA10,EPHA4,EPHA6,EPHA7,EPHB2,ERBB2,NEO1,NTN1,PAK3,PAK7,PLXNA1,PLXNA2,PLXNA4,PLXNB1,PLXNB3,RGMA,RGMB,ROBO2,ROBO3,RPS6KA5,SEMA4A,SEMA6D,SEMA7A,SLIT1,SRGAP3,UNC5C,UNC5D
RescueRPF	Down in TSC-/-:TRUE; Up by AZD:FALSE; Up by Rapamycin:FALSE	CELL_CYCLE_REACTOME	2	PRKAR2B,TUBB4A
RescueRPF	Down in TSC-/-:TRUE; Up by AZD:FALSE; Up by Rapamycin:FALSE	CELL_SURFACE_INTERACTIONS_AT_THE_VASCULAR_WALL_REACTOME	5	CD84,CXADR,PIK3R2,SIRPA,SPN
RescueRPF	Down in TSC-/-:TRUE; Up by AZD:FALSE; Up by Rapamycin:FALSE	CHROMOSOME_MAINTENANCE_REACTOME	2	POLD1,POLE
RescueRPF	Down in TSC-/-:TRUE; Up by AZD:FALSE; Up by Rapamycin:FALSE	DEADENYLATION_OF_MRNA_REACTOME	1	CNOT6L
RescueRPF	Down in TSC-/-:TRUE; Up by AZD:FALSE; Up by Rapamycin:FALSE	DEFECTIVE_ACTH_CAUSES_OBESITY_AND_PRO_OPIOMELANOCORTININ_DEFICIENCY__POMCD__REACTOME	26	ADCYAP1R1,APLNR,AVPR1A,F2RL1,FZD10,FZD1,FZD2,GNAS,GPR37L1,HCRTR1,LPAR1,LPAR2,NMU,NMUR1,OPRL1,PTCH1,PTGER3,S1PR1,S1PR2,SMO,SST,TACR1,UTS2,WNT2B,WNT3,WNT7A
RescueRPF	Down in TSC-/-:TRUE; Up by AZD:FALSE; Up by Rapamycin:FALSE	DIRECT_P53_EFFECTORS_NCI_NATURE	9	APAF1,BID,DKK1,EPHA2,FDXR,PERP,POU4F1,POU4F2,TSC2
RescueRPF	Down in TSC-/-:TRUE; Up by AZD:FALSE; Up by Rapamycin:FALSE	GENERIC_TRANSCRIPTION_PATHWAY_REACTOME	15	ESRRG,MAML3,NOTCH3,NR3C2,NR4A2,RARB,YAP1,ZNF519,ZNF540,ZNF697,ZNF709,ZNF711,ZNF713,ZNF771,ZNF804B
RescueRPF	Down in TSC-/-:TRUE; Up by AZD:FALSE; Up by Rapamycin:FALSE	HOST_INTERACTIONS_OF_HIV_FACTORS_REACTOME	1	ELMO1
RescueRPF	Down in TSC-/-:TRUE; Up by AZD:FALSE; Up by Rapamycin:FALSE	MEIOTIC_RECOMBINATION_REACTOME	1	RAD51C
RescueRPF	Down in TSC-/-:TRUE; Up by AZD:FALSE; Up by Rapamycin:FALSE	M_G1_TRANSITION_REACTOME	2	CDC45,UBC
RescueRPF	Down in TSC-/-:TRUE; Up by AZD:FALSE; Up by Rapamycin:FALSE	MITOCHONDRIAL_TRANSLATION_ELONGATION_REACTOME	1	MRPL34
RescueRPF	Down in TSC-/-:TRUE; Up by AZD:FALSE; Up by Rapamycin:FALSE	M_PHASE_REACTOME	3	B9D2,PDS5B,RAD21
RescueRPF	Down in TSC-/-:TRUE; Up by AZD:FALSE; Up by Rapamycin:FALSE	PROCESSING_OF_CAPPED_INTRON_CONTAINING_PRE_MRNA_REACTOME	1	SF3B1
RescueRPF	Down in TSC-/-:TRUE; Up by AZD:FALSE; Up by Rapamycin:FALSE	REGULATION_OF_DNA_REPLICATION_REACTOME	1	CCNA2
RescueRPF	Down in TSC-/-:TRUE; Up by AZD:FALSE; Up by Rapamycin:FALSE	REGULATION_OF_INSULIN_LIKE_GROWTH_FACTOR__IGF__TRANSPORT_AND_UPTAKE_BY_INSULIN_LIKE_GROWTH_FACTOR_BINDING_PROTEINS__IGFBPS__REACTOME	2	IGFBP2,IGFBP6
RescueRPF	Down in TSC-/-:TRUE; Up by AZD:FALSE; Up by Rapamycin:FALSE	RNA_POLYMERASE_I_CHAIN_ELONGATION_REACTOME	8	CCNH,H2AFX,HIST1H2BJ,HIST1H2BK,HIST1H2BN,HIST1H2BO,HIST1H3A,HIST2H2BE
RescueRPF	Down in TSC-/-:TRUE; Up by AZD:FALSE; Up by Rapamycin:FALSE	TRANSCRIPTION_REACTOME	2	ERCC6,TAF4B
RescueRPF	Down in TSC-/-:TRUE; Up by AZD:FALSE; Up by Rapamycin:FALSE	AMYLOIDS_REACTOME	3	CST3,GSN,TGFBI
RescueRPF	Down in TSC-/-:TRUE; Up by AZD:FALSE; Up by Rapamycin:FALSE	SIGNALING_EVENTS_MEDIATED_BY_TCPTP_NCI_NATURE	2	INSR,PDGFRB
RescueRPF	Down in TSC-/-:TRUE; Up by AZD:FALSE; Up by Rapamycin:FALSE	ATF_2_TRANSCRIPTION_FACTOR_NETWORK_NCI_NATURE	1	TH
RescueRPF	Down in TSC-/-:TRUE; Up by AZD:FALSE; Up by Rapamycin:FALSE	FERTILIZATION_REACTOME	2	B4GALT1,IZUMO4
RescueRPF	Down in TSC-/-:TRUE; Up by AZD:FALSE; Up by Rapamycin:FALSE	FORMATION_OF_FIBRIN_CLOT__CLOTTING_CASCADE__REACTOME	1	PRCP
RescueRPF	Down in TSC-/-:TRUE; Up by AZD:FALSE; Up by Rapamycin:FALSE	IL6_MEDIATED_SIGNALING_EVENTS_NCI_NATURE	2	FOXO1,HSP90B1
RescueRPF	Down in TSC-/-:TRUE; Up by AZD:FALSE; Up by Rapamycin:FALSE	INTEGRINS_IN_ANGIOGENESIS_NCI_NATURE	3	EDIL3,IGF1R,MAPK8
RescueRPF	Down in TSC-/-:TRUE; Up by AZD:FALSE; Up by Rapamycin:FALSE	LIGAND_GATED_ION_CHANNEL_TRANSPORT_REACTOME	3	GLRA1,GLRA2,GLRA3
RescueRPF	Down in TSC-/-:TRUE; Up by AZD:FALSE; Up by Rapamycin:FALSE	METABOLIC_DISORDERS_OF_BIOLOGICAL_OXIDATION_ENZYMES_REACTOME	5	ACSS1,CYP46A1,CYP7B1,PTGIS,SULT4A1
RescueRPF	Down in TSC-/-:TRUE; Up by AZD:FALSE; Up by Rapamycin:FALSE	POST_TRANSLATIONAL_MODIFICATION__SYNTHESIS_OF_GPI_ANCHORED_PROTEINS_REACTOME	7	GPAA1,PGAP1,PIGF,PIGK,PIGT,PIGV,PIGX
RescueRPF	Down in TSC-/-:TRUE; Up by AZD:FALSE; Up by Rapamycin:FALSE	ROLE_OF_CALCINEURIN_DEPENDENT_NFAT_SIGNALING_IN_LYMPHOCYTES_NCI_NATURE	1	NFATC1
RescueRPF	Down in TSC-/-:FALSE; Up by AZD:TRUE; Up by Rapamycin:FALSE	NEURONAL_SYSTEM_REACTOME	1	GNG12
RescueRPF	Down in TSC-/-:FALSE; Up by AZD:TRUE; Up by Rapamycin:FALSE	HIF_1_ALPHA_TRANSCRIPTION_FACTOR_NETWORK_NCI_NATURE	1	SERPINE1
RescueRPF	Down in TSC-/-:FALSE; Up by AZD:TRUE; Up by Rapamycin:FALSE	CALCINEURIN_REGULATED_NFAT_DEPENDENT_TRANSCRIPTION_IN_LYMPHOCYTES_NCI_NATURE	2	E2F1,NFATC2
RescueRPF	Down in TSC-/-:FALSE; Up by AZD:TRUE; Up by Rapamycin:FALSE	IL4_MEDIATED_SIGNALING_EVENTS_NCI_NATURE	1	EGR2
RescueRPF	Down in TSC-/-:FALSE; Up by AZD:TRUE; Up by Rapamycin:FALSE	INTERFERON_ALPHA_BETA_SIGNALING_REACTOME	2	EGR1,TYK2
RescueRPF	Down in TSC-/-:FALSE; Up by AZD:TRUE; Up by Rapamycin:FALSE	O_LINKED_GLYCOSYLATION_REACTOME	3	B4GALT5,GALNT10,GALNT16
RescueRPF	Down in TSC-/-:FALSE; Up by AZD:TRUE; Up by Rapamycin:FALSE	PLATELET_DEGRANULATION_REACTOME	2	IGF1,PROS1
RescueRPF	Down in TSC-/-:FALSE; Up by AZD:TRUE; Up by Rapamycin:FALSE	AMB2_INTEGRIN_SIGNALING_NCI_NATURE	1	PLAU
RescueRPF	Down in TSC-/-:FALSE; Up by AZD:TRUE; Up by Rapamycin:FALSE	AXON_GUIDANCE_REACTOME	1	NRP2
RescueRPF	Down in TSC-/-:FALSE; Up by AZD:TRUE; Up by Rapamycin:FALSE	DIRECT_P53_EFFECTORS_NCI_NATURE	1	SESN1
RescueRPF	Down in TSC-/-:FALSE; Up by AZD:TRUE; Up by Rapamycin:FALSE	M_PHASE_REACTOME	1	NEK7
RescueRPF	Down in TSC-/-:TRUE; Up by AZD:TRUE; Up by Rapamycin:FALSE	INTERACTION_BETWEEN_L1_AND_ANKYRINS_REACTOME	1	SPTB
RescueRPF	Down in TSC-/-:TRUE; Up by AZD:TRUE; Up by Rapamycin:FALSE	NEURONAL_SYSTEM_REACTOME	1	KCNQ2
RescueRPF	Down in TSC-/-:TRUE; Up by AZD:TRUE; Up by Rapamycin:FALSE	HIF_1_ALPHA_TRANSCRIPTION_FACTOR_NETWORK_NCI_NATURE	1	NT5E
RescueRPF	Down in TSC-/-:TRUE; Up by AZD:TRUE; Up by Rapamycin:FALSE	COLLAGEN_DEGRADATION_REACTOME	1	MMP2
RescueRPF	Down in TSC-/-:TRUE; Up by AZD:TRUE; Up by Rapamycin:FALSE	ECM_PROTEOGLYCANS_REACTOME	1	LRP4
RescueRPF	Down in TSC-/-:TRUE; Up by AZD:TRUE; Up by Rapamycin:FALSE	IL4_MEDIATED_SIGNALING_EVENTS_NCI_NATURE	1	IRS1
RescueRPF	Down in TSC-/-:TRUE; Up by AZD:TRUE; Up by Rapamycin:FALSE	INTERFERON_GAMMA_SIGNALING_REACTOME	1	IFNGR2
RescueRPF	Down in TSC-/-:TRUE; Up by AZD:TRUE; Up by Rapamycin:FALSE	NON_INTEGRIN_MEMBRANE_ECM_INTERACTIONS_REACTOME	1	SDC3
RescueRPF	Down in TSC-/-:TRUE; Up by AZD:TRUE; Up by Rapamycin:FALSE	AXON_GUIDANCE_REACTOME	4	AGAP2,EPHA5,EPHA8,PTPRA
RescueRPF	Down in TSC-/-:TRUE; Up by AZD:TRUE; Up by Rapamycin:FALSE	DEFECTIVE_ACTH_CAUSES_OBESITY_AND_PRO_OPIOMELANOCORTININ_DEFICIENCY__POMCD__REACTOME	1	F2R
RescueRPF	Down in TSC-/-:TRUE; Up by AZD:TRUE; Up by Rapamycin:FALSE	LIGAND_GATED_ION_CHANNEL_TRANSPORT_REACTOME	1	GLRB
RescueRPF	Down in TSC-/-:TRUE; Up by AZD:TRUE; Up by Rapamycin:FALSE	LIGAND_RECEPTOR_INTERACTIONS_REACTOME	1	GAS1
RescueRPF	Down in TSC-/-:FALSE; Up by AZD:FALSE; Up by Rapamycin:TRUE	DIRECT_P53_EFFECTORS_NCI_NATURE	1	JMY
RescueRPF	Down in TSC-/-:FALSE; Up by AZD:TRUE; Up by Rapamycin:TRUE	HIF_1_ALPHA_TRANSCRIPTION_FACTOR_NETWORK_NCI_NATURE	1	FOS
RescueRPF	Down in TSC-/-:FALSE; Up by AZD:TRUE; Up by Rapamycin:TRUE	CALCINEURIN_REGULATED_NFAT_DEPENDENT_TRANSCRIPTION_IN_LYMPHOCYTES_NCI_NATURE	1	JUNB
RescueRPF	Down in TSC-/-:FALSE; Up by AZD:TRUE; Up by Rapamycin:TRUE	IL4_MEDIATED_SIGNALING_EVENTS_NCI_NATURE	1	IRS2
RescueRPF	Down in TSC-/-:FALSE; Up by AZD:TRUE; Up by Rapamycin:TRUE	AMB2_INTEGRIN_SIGNALING_NCI_NATURE	1	CYR61
RescueRPF	Down in TSC-/-:FALSE; Up by AZD:TRUE; Up by Rapamycin:TRUE	AXON_GUIDANCE_REACTOME	1	EFNA1
RescueRPF	Down in TSC-/-:FALSE; Up by AZD:TRUE; Up by Rapamycin:TRUE	CELL_CYCLE_REACTOME	1	WEE1
RescueRPF	Down in TSC-/-:FALSE; Up by AZD:TRUE; Up by Rapamycin:TRUE	DIRECT_P53_EFFECTORS_NCI_NATURE	2	ATF3,DUSP1
RescueRPF	Down in TSC-/-:FALSE; Up by AZD:TRUE; Up by Rapamycin:TRUE	GENERIC_TRANSCRIPTION_PATHWAY_REACTOME	1	TGIF1
RescueRPF	Down in TSC-/-:FALSE; Up by AZD:TRUE; Up by Rapamycin:TRUE	ROLE_OF_CALCINEURIN_DEPENDENT_NFAT_SIGNALING_IN_LYMPHOCYTES_NCI_NATURE	1	PIM1
RescueRPF	Down in TSC-/-:TRUE; Up by AZD:TRUE; Up by Rapamycin:TRUE	IL4_MEDIATED_SIGNALING_EVENTS_NCI_NATURE	1	BCL6
RescueRPF	Down in TSC-/-:TRUE; Up by AZD:TRUE; Up by Rapamycin:TRUE	DIRECT_P53_EFFECTORS_NCI_NATURE	1	BBC3
RescueRPF	Down in TSC-/-:TRUE; Up by AZD:TRUE; Up by Rapamycin:TRUE	GENERIC_TRANSCRIPTION_PATHWAY_REACTOME	2	CTGF,NR1D2
RescueRNA	Up in TSC-/-:TRUE; Down by AZD:FALSE; Down by Rapamycin:FALSE	EUKARYOTIC_TRANSLATION_TERMINATION_REACTOME	1	ETF1
RescueRNA	Up in TSC-/-:TRUE; Down by AZD:FALSE; Down by Rapamycin:FALSE	FORMATION_OF_A_POOL_OF_FREE_40S_SUBUNITS_REACTOME	2	EIF3B,EIF3J
RescueRNA	Up in TSC-/-:TRUE; Down by AZD:FALSE; Down by Rapamycin:FALSE	GTP_HYDROLYSIS_AND_JOINING_OF_THE_60S_RIBOSOMAL_SUBUNIT_REACTOME	1	EIF5
RescueRNA	Up in TSC-/-:TRUE; Down by AZD:FALSE; Down by Rapamycin:FALSE	INFLUENZA_VIRAL_RNA_TRANSCRIPTION_AND_REPLICATION_REACTOME	1	NUP37
RescueRNA	Up in TSC-/-:TRUE; Down by AZD:FALSE; Down by Rapamycin:FALSE	L13A_MEDIATED_TRANSLATIONAL_SILENCING_OF_CERULOPLASMIN_EXPRESSION_REACTOME	1	EIF2S1
RescueRNA	Up in TSC-/-:TRUE; Down by AZD:FALSE; Down by Rapamycin:FALSE	NEURONAL_SYSTEM_REACTOME	15	CACNA1A,CHRNA9,GJC1,GJD2,GLUL,GNG8,KCNH1,KCNJ4,KCNS1,PLCB3,PPFIA1,PPFIA4,RRAS,SLC17A7,SLC6A12
RescueRNA	Up in TSC-/-:TRUE; Down by AZD:FALSE; Down by Rapamycin:FALSE	NONSENSE_MEDIATED_DECAY__NMD__REACTOME	3	MAGOH,RBM8A,SMG8
RescueRNA	Up in TSC-/-:TRUE; Down by AZD:FALSE; Down by Rapamycin:FALSE	SRP_DEPENDENT_COTRANSLATIONAL_PROTEIN_TARGETING_TO_MEMBRANE_REACTOME	2	SEC61G,SRP9
RescueRNA	Up in TSC-/-:TRUE; Down by AZD:FALSE; Down by Rapamycin:FALSE	HIF_1_ALPHA_TRANSCRIPTION_FACTOR_NETWORK_NCI_NATURE	21	ADM,ALDOA,BHLHE40,BNIP3,EGLN3,ENO1,ETS1,GCK,HK2,HMOX1,JUN,MCL1,NCOA1,PFKFB3,PFKL,PGK1,PGM1,PLIN2,SERPINE1,TFF3,VEGFA
RescueRNA	Up in TSC-/-:TRUE; Down by AZD:FALSE; Down by Rapamycin:FALSE	INFLUENZA_INFECTION_REACTOME	1	CPSF4
RescueRNA	Up in TSC-/-:TRUE; Down by AZD:FALSE; Down by Rapamycin:FALSE	MUSCLE_CONTRACTION_REACTOME	2	MYLK,VCL
RescueRNA	Up in TSC-/-:TRUE; Down by AZD:FALSE; Down by Rapamycin:FALSE	STRIATED_MUSCLE_CONTRACTION_REACTOME	4	DES,MYBPC1,TNNI1,TTN
RescueRNA	Up in TSC-/-:TRUE; Down by AZD:FALSE; Down by Rapamycin:FALSE	TRANSLATION_REACTOME	1	EIF2B2
RescueRNA	Up in TSC-/-:TRUE; Down by AZD:FALSE; Down by Rapamycin:FALSE	ASSEMBLY_OF_COLLAGEN_FIBRILS_AND_OTHER_MULTIMERIC_STRUCTURES_REACTOME	5	COL24A1,COL5A2,COL7A1,LOX,LOXL2
RescueRNA	Up in TSC-/-:TRUE; Down by AZD:FALSE; Down by Rapamycin:FALSE	CALCINEURIN_REGULATED_NFAT_DEPENDENT_TRANSCRIPTION_IN_LYMPHOCYTES_NCI_NATURE	5	CASP3,CDK4,FOSL1,JUNB,SLC3A2
RescueRNA	Up in TSC-/-:TRUE; Down by AZD:FALSE; Down by Rapamycin:FALSE	CHEMOKINE_RECEPTORS_BIND_CHEMOKINES_REACTOME	3	ACKR3,CCR7,CXCL8
RescueRNA	Up in TSC-/-:TRUE; Down by AZD:FALSE; Down by Rapamycin:FALSE	COLLAGEN_BIOSYNTHESIS_AND_MODIFYING_ENZYMES_REACTOME	2	COLGALT2,PLOD2
RescueRNA	Up in TSC-/-:TRUE; Down by AZD:FALSE; Down by Rapamycin:FALSE	COLLAGEN_DEGRADATION_REACTOME	4	ADAM17,COL14A1,MMP10,MMP1
RescueRNA	Up in TSC-/-:TRUE; Down by AZD:FALSE; Down by Rapamycin:FALSE	DEGRADATION_OF_THE_EXTRACELLULAR_MATRIX_REACTOME	1	NID1
RescueRNA	Up in TSC-/-:TRUE; Down by AZD:FALSE; Down by Rapamycin:FALSE	ECM_PROTEOGLYCANS_REACTOME	8	HAPLN1,ITGA7,LAMA2,LAMA5,TGFB2,TNC,TNN,TNXB
RescueRNA	Up in TSC-/-:TRUE; Down by AZD:FALSE; Down by Rapamycin:FALSE	EXTRACELLULAR_MATRIX_ORGANIZATION_REACTOME	3	ELN,FBN2,MFAP4
RescueRNA	Up in TSC-/-:TRUE; Down by AZD:FALSE; Down by Rapamycin:FALSE	IL4_MEDIATED_SIGNALING_EVENTS_NCI_NATURE	8	CEBPB,COL1A1,EGR2,FES,IL13RA1,IL13RA2,SHC1,STAT6
RescueRNA	Up in TSC-/-:TRUE; Down by AZD:FALSE; Down by Rapamycin:FALSE	INTEGRIN_CELL_SURFACE_INTERACTIONS_REACTOME	1	ITGA5
RescueRNA	Up in TSC-/-:TRUE; Down by AZD:FALSE; Down by Rapamycin:FALSE	INTERFERON_ALPHA_BETA_SIGNALING_REACTOME	14	EGR1,GBP2,HLA-A,HLA-C,HLA-E,IFI35,IFIT2,IFIT3,IRF3,IRF9,ISG15,ISG20,PSMB8,SOCS3
RescueRNA	Up in TSC-/-:TRUE; Down by AZD:FALSE; Down by Rapamycin:FALSE	INTERFERON_GAMMA_SIGNALING_REACTOME	6	B2M,GBP1,HLA-DPB1,ICAM1,MID1,TRIM21
RescueRNA	Up in TSC-/-:TRUE; Down by AZD:FALSE; Down by Rapamycin:FALSE	NCAM1_INTERACTIONS_REACTOME	3	CACNA1G,COL4A1,COL6A1
RescueRNA	Up in TSC-/-:TRUE; Down by AZD:FALSE; Down by Rapamycin:FALSE	NON_INTEGRIN_MEMBRANE_ECM_INTERACTIONS_REACTOME	1	LAMC2
RescueRNA	Up in TSC-/-:TRUE; Down by AZD:FALSE; Down by Rapamycin:FALSE	O_LINKED_GLYCOSYLATION_REACTOME	13	ADAMTS15,ADAMTS1,ADAMTS4,ADAMTS5,ADAMTS6,ADAMTS9,B3GNT2,B3GNT5,B4GALT5,GALNT15,GCNT1,SPON2,THBS2
RescueRNA	Up in TSC-/-:TRUE; Down by AZD:FALSE; Down by Rapamycin:FALSE	PLATELET_DEGRANULATION_REACTOME	14	ABCC4,ACTN1,CD63,CD9,CLU,HGF,IGF1,LAMP2,PDGFA,PDGFB,PROS1,PSAP,TUBA4A,WDR1
RescueRNA	Up in TSC-/-:TRUE; Down by AZD:FALSE; Down by Rapamycin:FALSE	AMB2_INTEGRIN_SIGNALING_NCI_NATURE	1	CYR61
RescueRNA	Up in TSC-/-:TRUE; Down by AZD:FALSE; Down by Rapamycin:FALSE	AXON_GUIDANCE_REACTOME	20	ACTR3,ARHGEF28,ARPC5,EFNA4,ENAH,EPHA3,EZR,IL6R,MSN,MYH14,MYH9,MYL12A,MYO10,PLXND1,PSENEN,RHOB,RHOC,RHOG,ROCK2,SDCBP
RescueRNA	Up in TSC-/-:TRUE; Down by AZD:FALSE; Down by Rapamycin:FALSE	CELL_CYCLE_REACTOME	6	CDC25B,CDKN2B,CSNK1D,PPP1CB,REC8,RFWD2
RescueRNA	Up in TSC-/-:TRUE; Down by AZD:FALSE; Down by Rapamycin:FALSE	CELL_SURFACE_INTERACTIONS_AT_THE_VASCULAR_WALL_REACTOME	8	GRB14,MERTK,NRAS,SELPLG,SLC16A1,SLC16A3,SLC7A5,YES1
RescueRNA	Up in TSC-/-:TRUE; Down by AZD:FALSE; Down by Rapamycin:FALSE	CHOLESTEROL_BIOSYNTHESIS_REACTOME	10	CYP51A1,DHCR7,FDPS,HMGCS1,IDI1,LBR,LSS,MSMO1,MVK,NSDHL
RescueRNA	Up in TSC-/-:TRUE; Down by AZD:FALSE; Down by Rapamycin:FALSE	CONDENSATION_OF_PROPHASE_CHROMOSOMES_REACTOME	3	RB1,SETD8,SMC4
RescueRNA	Up in TSC-/-:TRUE; Down by AZD:FALSE; Down by Rapamycin:FALSE	DEADENYLATION_OF_MRNA_REACTOME	1	TNKS1BP1
RescueRNA	Up in TSC-/-:TRUE; Down by AZD:FALSE; Down by Rapamycin:FALSE	DEFECTIVE_ACTH_CAUSES_OBESITY_AND_PRO_OPIOMELANOCORTININ_DEFICIENCY__POMCD__REACTOME	22	ADORA1,AGT,AGTR1,ANXA1,AVP,EDNRA,FPR1,FZD5,FZD6,FZD9,GPER1,GPR39,GPR68,MCHR1,NMB,NPB,NPY1R,NPY5R,OXT,PTH2,SSTR2,TAC1
RescueRNA	Up in TSC-/-:TRUE; Down by AZD:FALSE; Down by Rapamycin:FALSE	DIRECT_P53_EFFECTORS_NCI_NATURE	20	AIFM2,ATF3,BTG2,CASP6,CAV1,DDX5,DGCR8,DUSP1,DUSP5,GADD45A,GDF15,HIC1,LIF,MET,PLK3,PMAIP1,RPS27L,SNAI2,STEAP3,TAP1
RescueRNA	Up in TSC-/-:TRUE; Down by AZD:FALSE; Down by Rapamycin:FALSE	GENERIC_TRANSCRIPTION_PATHWAY_REACTOME	22	HNF4G,MED10,NR0B1,NR2E1,NRBP1,PARP1,WWTR1,ZFP69,ZNF189,ZNF267,ZNF26,ZNF286A,ZNF350,ZNF416,ZNF439,ZNF468,ZNF528,ZNF600,ZNF613,ZNF658,ZNF671,ZNF790
RescueRNA	Up in TSC-/-:TRUE; Down by AZD:FALSE; Down by Rapamycin:FALSE	M_G1_TRANSITION_REACTOME	8	E2F3,MCM10,PSMA6,PSMB4,PSMB9,PSMD11,PSMD12,PSMD5
RescueRNA	Up in TSC-/-:TRUE; Down by AZD:FALSE; Down by Rapamycin:FALSE	MITOCHONDRIAL_TRANSLATION_ELONGATION_REACTOME	9	MRPL13,MRPL15,MRPL17,MRPL24,MRPL39,MRPL4,MRPL55,MRPL9,MRPS12
RescueRNA	Up in TSC-/-:TRUE; Down by AZD:FALSE; Down by Rapamycin:FALSE	M_PHASE_REACTOME	3	LMNA,NEK6,PPP2R5A
RescueRNA	Up in TSC-/-:TRUE; Down by AZD:FALSE; Down by Rapamycin:FALSE	NEGATIVE_EPIGENETIC_REGULATION_OF_RRNA_EXPRESSION_REACTOME	2	MBD2,SAP30
RescueRNA	Up in TSC-/-:TRUE; Down by AZD:FALSE; Down by Rapamycin:FALSE	NUCLEOSOME_ASSEMBLY_REACTOME	3	CENPH,CENPL,CENPW
RescueRNA	Up in TSC-/-:TRUE; Down by AZD:FALSE; Down by Rapamycin:FALSE	PROCESSING_OF_CAPPED_INTRON_CONTAINING_PRE_MRNA_REACTOME	8	SNRPA1,SNRPB,SRSF3,SRSF6,SRSF7,SUGP1,TXNL4A,U2AF1
RescueRNA	Up in TSC-/-:TRUE; Down by AZD:FALSE; Down by Rapamycin:FALSE	REGULATION_OF_INSULIN_LIKE_GROWTH_FACTOR__IGF__TRANSPORT_AND_UPTAKE_BY_INSULIN_LIKE_GROWTH_FACTOR_BINDING_PROTEINS__IGFBPS__REACTOME	2	IGFBP4,IGFBP5
RescueRNA	Up in TSC-/-:TRUE; Down by AZD:FALSE; Down by Rapamycin:FALSE	RESPONSE_TO_ELEVATED_PLATELET_CYTOSOLIC_CA2+_REACTOME	1	STX4
RescueRNA	Up in TSC-/-:TRUE; Down by AZD:FALSE; Down by Rapamycin:FALSE	RNA_POLYMERASE_I_CHAIN_ELONGATION_REACTOME	1	GTF2H1
RescueRNA	Up in TSC-/-:TRUE; Down by AZD:FALSE; Down by Rapamycin:FALSE	S6K1_MEDIATED_SIGNALLING_REACTOME	1	EEF2K
RescueRNA	Up in TSC-/-:TRUE; Down by AZD:FALSE; Down by Rapamycin:FALSE	TRANSCRIPTION_REACTOME	11	GTF2E1,MTA2,MTERF1,NELFE,NFIX,POLR3C,SNAPC1,SNAPC3,TAF13,TCEA1,ZNF143
RescueRNA	Up in TSC-/-:TRUE; Down by AZD:FALSE; Down by Rapamycin:FALSE	ACTIVATION_OF_SMO_REACTOME	1	GAS8
RescueRNA	Up in TSC-/-:TRUE; Down by AZD:FALSE; Down by Rapamycin:FALSE	ATF_2_TRANSCRIPTION_FACTOR_NETWORK_NCI_NATURE	1	HRK
RescueRNA	Up in TSC-/-:TRUE; Down by AZD:FALSE; Down by Rapamycin:FALSE	FERTILIZATION_REACTOME	1	CATSPERG
RescueRNA	Up in TSC-/-:TRUE; Down by AZD:FALSE; Down by Rapamycin:FALSE	FORMATION_OF_FIBRIN_CLOT__CLOTTING_CASCADE__REACTOME	2	F10,F3
RescueRNA	Up in TSC-/-:TRUE; Down by AZD:FALSE; Down by Rapamycin:FALSE	IL6_MEDIATED_SIGNALING_EVENTS_NCI_NATURE	1	CEBPD
RescueRNA	Up in TSC-/-:TRUE; Down by AZD:FALSE; Down by Rapamycin:FALSE	INTEGRINS_IN_ANGIOGENESIS_NCI_NATURE	6	BCAR1,CHUK,ILK,NFKBIA,PI4KB,PIP5K1A
RescueRNA	Up in TSC-/-:TRUE; Down by AZD:FALSE; Down by Rapamycin:FALSE	METABOLIC_DISORDERS_OF_BIOLOGICAL_OXIDATION_ENZYMES_REACTOME	14	BPNT1,CYP1B1,CYP27A1,GCLM,GGCT,MAOB,MAT2A,MGST1,NAT1,NNMT,OPLAH,PAPSS2,SMOX,UGDH
RescueRNA	Up in TSC-/-:TRUE; Down by AZD:FALSE; Down by Rapamycin:FALSE	POST_TRANSLATIONAL_MODIFICATION__SYNTHESIS_OF_GPI_ANCHORED_PROTEINS_REACTOME	1	PIGM
RescueRNA	Up in TSC-/-:TRUE; Down by AZD:FALSE; Down by Rapamycin:FALSE	REGULATION_OF_COMPLEMENT_CASCADE_REACTOME	2	CFB,CFH
RescueRNA	Up in TSC-/-:TRUE; Down by AZD:FALSE; Down by Rapamycin:FALSE	ROLE_OF_CALCINEURIN_DEPENDENT_NFAT_SIGNALING_IN_LYMPHOCYTES_NCI_NATURE	1	RCAN1
RescueRNA	Up in TSC-/-:TRUE; Down by AZD:FALSE; Down by Rapamycin:FALSE	SYNDECAN_4_MEDIATED_SIGNALING_EVENTS_NCI_NATURE	2	ADAM12,GIPC1
RescueRNA	Up in TSC-/-:FALSE; Down by AZD:TRUE; Down by Rapamycin:FALSE	HIF_1_ALPHA_TRANSCRIPTION_FACTOR_NETWORK_NCI_NATURE	1	ID2
RescueRNA	Up in TSC-/-:FALSE; Down by AZD:TRUE; Down by Rapamycin:FALSE	GENERIC_TRANSCRIPTION_PATHWAY_REACTOME	3	ZNF470,ZNF480,ZNF584
RescueRNA	Up in TSC-/-:TRUE; Down by AZD:TRUE; Down by Rapamycin:FALSE	DIRECT_P53_EFFECTORS_NCI_NATURE	1	DDIT4
RescueRNA	Up in TSC-/-:FALSE; Down by AZD:FALSE; Down by Rapamycin:TRUE	GENERIC_TRANSCRIPTION_PATHWAY_REACTOME	1	ZNF549
RescueRNA	Up in TSC-/-:FALSE; Down by AZD:TRUE; Down by Rapamycin:TRUE	GENERIC_TRANSCRIPTION_PATHWAY_REACTOME	1	ZNF649
RescueRNA	Down in TSC-/-:TRUE; Up by AZD:FALSE; Up by Rapamycin:FALSE	AMINE_LIGAND_BINDING_RECEPTORS_REACTOME	5	ADRA1B,ADRA2A,CHRM2,DRD2,HTR1B
RescueRNA	Down in TSC-/-:TRUE; Up by AZD:FALSE; Up by Rapamycin:FALSE	CLASS_C_3__METABOTROPIC_GLUTAMATE_PHEROMONE_RECEPTORS__REACTOME	8	GABBR1,GABBR2,GRM2,GRM3,GRM4,GRM5,GRM7,GRM8
RescueRNA	Down in TSC-/-:TRUE; Up by AZD:FALSE; Up by Rapamycin:FALSE	EUKARYOTIC_TRANSLATION_ELONGATION_REACTOME	18	EEF1A1,EEF1A2,EEF2,RPL10,RPL12,RPL13A,RPL14,RPL18A,RPL23A,RPL28,RPL29,RPL4,RPL5,RPLP0,RPS29,RPS5,RPS8,RPSA
RescueRNA	Down in TSC-/-:TRUE; Up by AZD:FALSE; Up by Rapamycin:FALSE	FORMATION_OF_A_POOL_OF_FREE_40S_SUBUNITS_REACTOME	1	EIF3E
RescueRNA	Down in TSC-/-:TRUE; Up by AZD:FALSE; Up by Rapamycin:FALSE	INFLUENZA_VIRAL_RNA_TRANSCRIPTION_AND_REPLICATION_REACTOME	1	NUP210
RescueRNA	Down in TSC-/-:TRUE; Up by AZD:FALSE; Up by Rapamycin:FALSE	INTERACTION_BETWEEN_L1_AND_ANKYRINS_REACTOME	10	ANK1,ANK3,L1CAM,SCN2A,SCN2B,SCN3A,SCN3B,SCN4B,SCN8A,SPTB
RescueRNA	Down in TSC-/-:TRUE; Up by AZD:FALSE; Up by Rapamycin:FALSE	L13A_MEDIATED_TRANSLATIONAL_SILENCING_OF_CERULOPLASMIN_EXPRESSION_REACTOME	2	EIF4A2,EIF4B
RescueRNA	Down in TSC-/-:TRUE; Up by AZD:FALSE; Up by Rapamycin:FALSE	NEURONAL_SYSTEM_REACTOME	71	ABCC9,ADCY1,ADCY7,ALDH5A1,AP2A1,BRAF,BZRAP1,CACNA1B,CACNA2D1,CACNA2D2,CACNB2,CACNB4,CACNG2,CAMK2B,CAMK4,CHRNA4,CPLX1,DLG4,GABRA4,GABRG3,GAD1,GNG11,GNG4,GNG7,GRIA1,GRIA3,GRIK1,GRIK4,GRIN1,GRIN2D,GRIP2,HCN1,HCN2,HCN4,KCNA3,KCNA4,KCNB1,KCNB2,KCNC1,KCNC3,KCNC4,KCND3,KCNF1,KCNH3,KCNH5,KCNH8,KCNJ2,KCNJ6,KCNJ8,KCNK3,KCNMA1,KCNMB2,KCNN1,KCNN2,KCNQ2,KCNV1,PANX2,PPFIA2,PRKACA,PRKCA,PRKCB,RAB3A,RIMS1,SLC1A1…
RescueRNA	Down in TSC-/-:TRUE; Up by AZD:FALSE; Up by Rapamycin:FALSE	NONSENSE_MEDIATED_DECAY__NMD__INDEPENDENT_OF_THE_EXON_JUNCTION_COMPLEX__EJC__REACTOME	1	PABPC1
RescueRNA	Down in TSC-/-:TRUE; Up by AZD:FALSE; Up by Rapamycin:FALSE	SRP_DEPENDENT_COTRANSLATIONAL_PROTEIN_TARGETING_TO_MEMBRANE_REACTOME	1	DDOST
RescueRNA	Down in TSC-/-:TRUE; Up by AZD:FALSE; Up by Rapamycin:FALSE	ADHERENS_JUNCTIONS_INTERACTIONS_REACTOME	9	CADM1,CADM2,CDH10,CDH13,CDH24,CDH2,CDH4,CDH8,PVRL1
RescueRNA	Down in TSC-/-:TRUE; Up by AZD:FALSE; Up by Rapamycin:FALSE	HIF_1_ALPHA_TRANSCRIPTION_FACTOR_NETWORK_NCI_NATURE	5	CITED2,NCOA2,NT5E,SMAD3,TF
RescueRNA	Down in TSC-/-:TRUE; Up by AZD:FALSE; Up by Rapamycin:FALSE	INFLUENZA_INFECTION_REACTOME	1	SLC25A6
RescueRNA	Down in TSC-/-:TRUE; Up by AZD:FALSE; Up by Rapamycin:FALSE	INFLUENZA_LIFE_CYCLE_REACTOME	1	XPO1
RescueRNA	Down in TSC-/-:TRUE; Up by AZD:FALSE; Up by Rapamycin:FALSE	MUSCLE_CONTRACTION_REACTOME	1	ITGB5
RescueRNA	Down in TSC-/-:TRUE; Up by AZD:FALSE; Up by Rapamycin:FALSE	STRIATED_MUSCLE_CONTRACTION_REACTOME	2	DMD,VIM
RescueRNA	Down in TSC-/-:TRUE; Up by AZD:FALSE; Up by Rapamycin:FALSE	CALCINEURIN_REGULATED_NFAT_DEPENDENT_TRANSCRIPTION_IN_LYMPHOCYTES_NCI_NATURE	2	POU2F1,RNF128
RescueRNA	Down in TSC-/-:TRUE; Up by AZD:FALSE; Up by Rapamycin:FALSE	CHEMOKINE_RECEPTORS_BIND_CHEMOKINES_REACTOME	3	CCL2,CX3CL1,CXCL16
RescueRNA	Down in TSC-/-:TRUE; Up by AZD:FALSE; Up by Rapamycin:FALSE	COLLAGEN_BIOSYNTHESIS_AND_MODIFYING_ENZYMES_REACTOME	1	COL28A1
RescueRNA	Down in TSC-/-:TRUE; Up by AZD:FALSE; Up by Rapamycin:FALSE	COLLAGEN_DEGRADATION_REACTOME	5	COL12A1,COL15A1,COL23A1,COL26A1,MMP15
RescueRNA	Down in TSC-/-:TRUE; Up by AZD:FALSE; Up by Rapamycin:FALSE	DEGRADATION_OF_THE_EXTRACELLULAR_MATRIX_REACTOME	4	BSG,MMP17,MMP24,TLL2
RescueRNA	Down in TSC-/-:TRUE; Up by AZD:FALSE; Up by Rapamycin:FALSE	ECM_PROTEOGLYCANS_REACTOME	8	COL9A3,ITGA9,LAMA4,LRP4,NCAM1,PTPRS,TNR,VTN
RescueRNA	Down in TSC-/-:TRUE; Up by AZD:FALSE; Up by Rapamycin:FALSE	EXTRACELLULAR_MATRIX_ORGANIZATION_REACTOME	4	BMP7,FBLN5,FBN3,MFAP2
RescueRNA	Down in TSC-/-:TRUE; Up by AZD:FALSE; Up by Rapamycin:FALSE	IL4_MEDIATED_SIGNALING_EVENTS_NCI_NATURE	3	IRS1,OPRM1,THY1
RescueRNA	Down in TSC-/-:TRUE; Up by AZD:FALSE; Up by Rapamycin:FALSE	INTEGRIN_CELL_SURFACE_INTERACTIONS_REACTOME	3	F11R,ITGA3,ITGB8
RescueRNA	Down in TSC-/-:TRUE; Up by AZD:FALSE; Up by Rapamycin:FALSE	INTERFERON_ALPHA_BETA_SIGNALING_REACTOME	2	IFITM1,IFITM3
RescueRNA	Down in TSC-/-:TRUE; Up by AZD:FALSE; Up by Rapamycin:FALSE	INTERFERON_GAMMA_SIGNALING_REACTOME	2	PIAS1,TRIM46
RescueRNA	Down in TSC-/-:TRUE; Up by AZD:FALSE; Up by Rapamycin:FALSE	NCAM1_INTERACTIONS_REACTOME	6	CACNA1C,CACNA1D,CACNA1H,CACNA1I,GFRA1,ST8SIA4
RescueRNA	Down in TSC-/-:TRUE; Up by AZD:FALSE; Up by Rapamycin:FALSE	NON_INTEGRIN_MEMBRANE_ECM_INTERACTIONS_REACTOME	4	CASK,NTN4,SDC2,SDC3
RescueRNA	Down in TSC-/-:TRUE; Up by AZD:FALSE; Up by Rapamycin:FALSE	O_LINKED_GLYCOSYLATION_REACTOME	13	ADAMTS10,ADAMTS2,ADAMTS3,ADAMTS7,GALNT13,GALNTL6,SEMA5A,SPON1,ST3GAL1,ST6GAL1,ST6GALNAC4,THSD4,THSD7A
RescueRNA	Down in TSC-/-:TRUE; Up by AZD:FALSE; Up by Rapamycin:FALSE	PLATELET_DEGRANULATION_REACTOME	6	EGF,F8,GAS6,SCG3,SERPING1,TIMP1
RescueRNA	Down in TSC-/-:TRUE; Up by AZD:FALSE; Up by Rapamycin:FALSE	AMB2_INTEGRIN_SIGNALING_NCI_NATURE	1	PRKCZ
RescueRNA	Down in TSC-/-:TRUE; Up by AZD:FALSE; Up by Rapamycin:FALSE	AXON_GUIDANCE_REACTOME	38	ABLIM2,ABLIM3,ALCAM,CHL1,CNTN6,DCC,DNM1,DPYSL5,EFNA5,EFNB2,EPHA10,EPHA4,EPHA5,EPHA6,EPHA7,EPHA8,EPHB1,ERBB2,EVL,NEO1,NGEF,NTN1,PAK7,PIP5K1C,PLXNA1,PLXNA2,PLXNA4,PLXNB1,RGMA,RGMB,ROBO2,ROBO3,SEMA6D,SHB,SLIT1,SRGAP3,UNC5A,UNC5D
RescueRNA	Down in TSC-/-:TRUE; Up by AZD:FALSE; Up by Rapamycin:FALSE	CELL_CYCLE_REACTOME	3	PRKAR2B,RAD9A,TUBB4A
RescueRNA	Down in TSC-/-:TRUE; Up by AZD:FALSE; Up by Rapamycin:FALSE	CELL_SURFACE_INTERACTIONS_AT_THE_VASCULAR_WALL_REACTOME	2	PIK3CB,SIRPA
RescueRNA	Down in TSC-/-:TRUE; Up by AZD:FALSE; Up by Rapamycin:FALSE	CHROMOSOME_MAINTENANCE_REACTOME	1	POLE
RescueRNA	Down in TSC-/-:TRUE; Up by AZD:FALSE; Up by Rapamycin:FALSE	DEADENYLATION_OF_MRNA_REACTOME	1	CNOT6L
RescueRNA	Down in TSC-/-:TRUE; Up by AZD:FALSE; Up by Rapamycin:FALSE	DEFECTIVE_ACTH_CAUSES_OBESITY_AND_PRO_OPIOMELANOCORTININ_DEFICIENCY__POMCD__REACTOME	17	ADCYAP1R1,APLNR,FZD10,FZD2,GNAS,HCRTR1,LPAR4,NMU,OPRL1,PTCH1,PTGER3,S1PR1,S1PR2,SST,TACR1,WNT3,WNT7A
RescueRNA	Down in TSC-/-:TRUE; Up by AZD:FALSE; Up by Rapamycin:FALSE	DIRECT_P53_EFFECTORS_NCI_NATURE	6	NFYC,POU4F1,POU4F2,RNF144B,SMARCA4,TSC2
RescueRNA	Down in TSC-/-:TRUE; Up by AZD:FALSE; Up by Rapamycin:FALSE	EPIGENETIC_REGULATION_OF_GENE_EXPRESSION_REACTOME	1	JARID2
RescueRNA	Down in TSC-/-:TRUE; Up by AZD:FALSE; Up by Rapamycin:FALSE	GENERIC_TRANSCRIPTION_PATHWAY_REACTOME	25	AR,ESRRG,HIPK2,MAML3,NCOA6,NCOR2,NPPA,NR1D2,NR3C2,NR4A2,NR4A3,RARA,RARB,SMARCD3,VDR,ZNF138,ZNF175,ZNF19,ZNF331,ZNF33B,ZNF500,ZNF586,ZNF709,ZNF711,ZNF804B
RescueRNA	Down in TSC-/-:TRUE; Up by AZD:FALSE; Up by Rapamycin:FALSE	HOST_INTERACTIONS_OF_HIV_FACTORS_REACTOME	2	ELMO1,PACS1
RescueRNA	Down in TSC-/-:TRUE; Up by AZD:FALSE; Up by Rapamycin:FALSE	M_G1_TRANSITION_REACTOME	1	CDC7
RescueRNA	Down in TSC-/-:TRUE; Up by AZD:FALSE; Up by Rapamycin:FALSE	M_PHASE_REACTOME	2	CTDNEP1,PDS5B
RescueRNA	Down in TSC-/-:TRUE; Up by AZD:FALSE; Up by Rapamycin:FALSE	PROCESSING_OF_CAPPED_INTRON_CONTAINING_PRE_MRNA_REACTOME	2	HNRNPA1,SF3A2
RescueRNA	Down in TSC-/-:TRUE; Up by AZD:FALSE; Up by Rapamycin:FALSE	REGULATION_OF_INSULIN_LIKE_GROWTH_FACTOR__IGF__TRANSPORT_AND_UPTAKE_BY_INSULIN_LIKE_GROWTH_FACTOR_BINDING_PROTEINS__IGFBPS__REACTOME	1	IGFBP6
RescueRNA	Down in TSC-/-:TRUE; Up by AZD:FALSE; Up by Rapamycin:FALSE	RNA_POLYMERASE_I_CHAIN_ELONGATION_REACTOME	3	HIST1H2BH,HIST1H2BL,HIST1H2BN
RescueRNA	Down in TSC-/-:TRUE; Up by AZD:FALSE; Up by Rapamycin:FALSE	TRANSCRIPTION_REACTOME	5	CHD3,ERCC6,LSM11,MTA1,NFIC
RescueRNA	Down in TSC-/-:TRUE; Up by AZD:FALSE; Up by Rapamycin:FALSE	AMYLOIDS_REACTOME	1	TGFBI
RescueRNA	Down in TSC-/-:TRUE; Up by AZD:FALSE; Up by Rapamycin:FALSE	SIGNALING_EVENTS_MEDIATED_BY_TCPTP_NCI_NATURE	2	INSR,PDGFRB
RescueRNA	Down in TSC-/-:TRUE; Up by AZD:FALSE; Up by Rapamycin:FALSE	ACTIVATION_OF_SMO_REACTOME	2	ARRB1,EFCAB7
RescueRNA	Down in TSC-/-:TRUE; Up by AZD:FALSE; Up by Rapamycin:FALSE	ATF_2_TRANSCRIPTION_FACTOR_NETWORK_NCI_NATURE	1	TH
RescueRNA	Down in TSC-/-:TRUE; Up by AZD:FALSE; Up by Rapamycin:FALSE	IL6_MEDIATED_SIGNALING_EVENTS_NCI_NATURE	1	FOXO1
RescueRNA	Down in TSC-/-:TRUE; Up by AZD:FALSE; Up by Rapamycin:FALSE	INTEGRINS_IN_ANGIOGENESIS_NCI_NATURE	2	EDIL3,IGF1R
RescueRNA	Down in TSC-/-:TRUE; Up by AZD:FALSE; Up by Rapamycin:FALSE	LIGAND_GATED_ION_CHANNEL_TRANSPORT_REACTOME	3	GLRA2,GLRA3,GLRB
RescueRNA	Down in TSC-/-:TRUE; Up by AZD:FALSE; Up by Rapamycin:FALSE	LIGAND_RECEPTOR_INTERACTIONS_REACTOME	1	GAS1
RescueRNA	Down in TSC-/-:TRUE; Up by AZD:FALSE; Up by Rapamycin:FALSE	METABOLIC_DISORDERS_OF_BIOLOGICAL_OXIDATION_ENZYMES_REACTOME	6	ACSS1,CYP39A1,CYP46A1,CYP7B1,PTGIS,SULT4A1
RescueRNA	Down in TSC-/-:TRUE; Up by AZD:FALSE; Up by Rapamycin:FALSE	POST_TRANSLATIONAL_MODIFICATION__SYNTHESIS_OF_GPI_ANCHORED_PROTEINS_REACTOME	1	PIGT
RescueRNA	Down in TSC-/-:FALSE; Up by AZD:TRUE; Up by Rapamycin:FALSE	HIF_1_ALPHA_TRANSCRIPTION_FACTOR_NETWORK_NCI_NATURE	1	FOS
RescueRNA	Down in TSC-/-:FALSE; Up by AZD:TRUE; Up by Rapamycin:FALSE	CALCINEURIN_REGULATED_NFAT_DEPENDENT_TRANSCRIPTION_IN_LYMPHOCYTES_NCI_NATURE	1	NFATC2
RescueRNA	Down in TSC-/-:FALSE; Up by AZD:TRUE; Up by Rapamycin:FALSE	COLLAGEN_DEGRADATION_REACTOME	1	COL13A1
RescueRNA	Down in TSC-/-:FALSE; Up by AZD:TRUE; Up by Rapamycin:FALSE	ECM_PROTEOGLYCANS_REACTOME	1	LAMA5
RescueRNA	Down in TSC-/-:FALSE; Up by AZD:TRUE; Up by Rapamycin:FALSE	IL4_MEDIATED_SIGNALING_EVENTS_NCI_NATURE	1	EGR2
RescueRNA	Down in TSC-/-:FALSE; Up by AZD:TRUE; Up by Rapamycin:FALSE	INTERFERON_ALPHA_BETA_SIGNALING_REACTOME	1	EGR1
RescueRNA	Down in TSC-/-:FALSE; Up by AZD:TRUE; Up by Rapamycin:FALSE	AMB2_INTEGRIN_SIGNALING_NCI_NATURE	1	CYR61
RescueRNA	Down in TSC-/-:FALSE; Up by AZD:TRUE; Up by Rapamycin:FALSE	DIRECT_P53_EFFECTORS_NCI_NATURE	1	DUSP1
RescueRNA	Down in TSC-/-:FALSE; Up by AZD:TRUE; Up by Rapamycin:FALSE	GENERIC_TRANSCRIPTION_PATHWAY_REACTOME	1	CTGF
RescueRNA	Down in TSC-/-:TRUE; Up by AZD:TRUE; Up by Rapamycin:FALSE	IL4_MEDIATED_SIGNALING_EVENTS_NCI_NATURE	1	BCL6
RescueRNA	Down in TSC-/-:TRUE; Up by AZD:TRUE; Up by Rapamycin:FALSE	TRANSCRIPTION_REACTOME	1	TAF4B
RescueRNA	Down in TSC-/-:TRUE; Up by AZD:FALSE; Up by Rapamycin:TRUE	FORMATION_OF_FIBRIN_CLOT__CLOTTING_CASCADE__REACTOME	1	GP1BB
RescueRNA	Down in TSC-/-:FALSE; Up by AZD:TRUE; Up by Rapamycin:TRUE	CALCINEURIN_REGULATED_NFAT_DEPENDENT_TRANSCRIPTION_IN_LYMPHOCYTES_NCI_NATURE	1	JUNB
RescueRNA	Down in TSC-/-:FALSE; Up by AZD:TRUE; Up by Rapamycin:TRUE	IL4_MEDIATED_SIGNALING_EVENTS_NCI_NATURE	1	IRS2
RescueRNA	Down in TSC-/-:FALSE; Up by AZD:TRUE; Up by Rapamycin:TRUE	AXON_GUIDANCE_REACTOME	1	EFNA1
RescueRNA	Down in TSC-/-:FALSE; Up by AZD:TRUE; Up by Rapamycin:TRUE	CELL_CYCLE_REACTOME	1	WEE1
RescueRNA	Down in TSC-/-:FALSE; Up by AZD:TRUE; Up by Rapamycin:TRUE	GENERIC_TRANSCRIPTION_PATHWAY_REACTOME	1	TGIF1
RescueRNA	Down in TSC-/-:FALSE; Up by AZD:TRUE; Up by Rapamycin:TRUE	ROLE_OF_CALCINEURIN_DEPENDENT_NFAT_SIGNALING_IN_LYMPHOCYTES_NCI_NATURE	1	PIM1
RescueRNA	Down in TSC-/-:TRUE; Up by AZD:TRUE; Up by Rapamycin:TRUE	O_LINKED_GLYCOSYLATION_REACTOME	1	GALNT16
RescueRNA	Down in TSC-/-:TRUE; Up by AZD:TRUE; Up by Rapamycin:TRUE	DIRECT_P53_EFFECTORS_NCI_NATURE	1	BBC3
